# Supplementary material for: Sinking towards destiny: High throughput measurement of phytoplankton sinking rates through time-resolved fluorescence plate spectroscopy
Source: PLoS One. 2017 Oct 3;12(10):e0185166. doi: 10.1371/journal.pone.0185166 (PMC5626032; doi:10.1371/journal.pone.0185166)
Supplement: S1 Script — (ZIP) [file pone.0185166.s002.zip]

Archive with 92 entries (65 files):
- SinkWORX/
- SinkWORX/.dropbox
- __MACOSX/
- __MACOSX/SinkWORX/
- __MACOSX/SinkWORX/._.dropbox
- SinkWORX/.DS_Store
- __MACOSX/SinkWORX/._.DS_Store
- SinkWORX/Icon
- __MACOSX/SinkWORX/._Icon
- SinkWORX/ManualMaterial/
- SinkWORX/ManualMaterial/SinkWorx summary flowchart.pptx
- __MACOSX/SinkWORX/ManualMaterial/
- __MACOSX/SinkWORX/ManualMaterial/._SinkWorx summary flowchart.pptx
- SinkWORX/ManualMaterial/SinkWorxManual.docx
- __MACOSX/SinkWORX/ManualMaterial/._SinkWorxManual.docx
- __MACOSX/SinkWORX/._ManualMaterial
- SinkWORX/R Script Archives/
- SinkWORX/R Script Archives/.DS_Store
- __MACOSX/SinkWORX/R Script Archives/
- __MACOSX/SinkWORX/R Script Archives/._.DS_Store
- SinkWORX/R Script Archives/Sinking Scripts/
- SinkWORX/R Script Archives/Sinking Scripts/.DS_Store
- __MACOSX/SinkWORX/R Script Archives/Sinking Scripts/
- __MACOSX/SinkWORX/R Script Archives/Sinking Scripts/._.DS_Store
- SinkWORX/R Script Archives/Sinking Scripts/.Rhistory
- __MACOSX/SinkWORX/R Script Archives/Sinking Scripts/._.Rhistory
- SinkWORX/R Script Archives/Sinking Scripts/Linear Decay Model Script.R
- __MACOSX/SinkWORX/R Script Archives/Sinking Scripts/._Linear Decay Model Script.R
- SinkWORX/R Script Archives/Sinking Scripts/Linear Model Fit by Well.R
- __MACOSX/SinkWORX/R Script Archives/Sinking Scripts/._Linear Model Fit by Well.R
- SinkWORX/R Script Archives/Sinking Scripts/Sinking Raw Data Import.R
- __MACOSX/SinkWORX/R Script Archives/Sinking Scripts/._Sinking Raw Data Import.R
- __MACOSX/SinkWORX/R Script Archives/._Sinking Scripts
- __MACOSX/SinkWORX/._R Script Archives
- SinkWORX/SinkingCulture_Catalog.csv
- __MACOSX/SinkWORX/._SinkingCulture_Catalog.csv
- SinkWORX/SinkingRates/
- SinkWORX/SinkingRates/.DS_Store
- __MACOSX/SinkWORX/SinkingRates/
- __MACOSX/SinkWORX/SinkingRates/._.DS_Store
- SinkWORX/SinkingRates/Coscis2016_Sink.Database.csv
- __MACOSX/SinkWORX/SinkingRates/._Coscis2016_Sink.Database.csv
- SinkWORX/SinkingRates/Coscis2016_SinkingRates/
- SinkWORX/SinkingRates/Coscis2016_SinkingRates/.DS_Store
- __MACOSX/SinkWORX/SinkingRates/Coscis2016_SinkingRates/
- __MACOSX/SinkWORX/SinkingRates/Coscis2016_SinkingRates/._.DS_Store
- SinkWORX/SinkingRates/Coscis2016_SinkingRates/2017.06.06 14.25/
- SinkWORX/SinkingRates/Coscis2016_SinkingRates/2017.06.06 14.25/Coscis.40.2.24.txt
- __MACOSX/SinkWORX/SinkingRates/Coscis2016_SinkingRates/2017.06.06 14.25/
- __MACOSX/SinkWORX/SinkingRates/Coscis2016_SinkingRates/2017.06.06 14.25/._Coscis.40.2.24.txt
- __MACOSX/SinkWORX/SinkingRates/Coscis2016_SinkingRates/._2017.06.06 14.25
- __MACOSX/SinkWORX/SinkingRates/._Coscis2016_SinkingRates
- SinkWORX/SinkingRates/Pseudo2016_Sink.Database.csv
- __MACOSX/SinkWORX/SinkingRates/._Pseudo2016_Sink.Database.csv
- SinkWORX/SinkingRates/Pseudo2016_SinkingRates/
- SinkWORX/SinkingRates/Pseudo2016_SinkingRates/.DS_Store
- __MACOSX/SinkWORX/SinkingRates/Pseudo2016_SinkingRates/
- __MACOSX/SinkWORX/SinkingRates/Pseudo2016_SinkingRates/._.DS_Store
- SinkWORX/SinkingRates/Pseudo2016_SinkingRates/2017.01.18 17.45/
- SinkWORX/SinkingRates/Pseudo2016_SinkingRates/2017.01.18 17.45/Pseudo.180.10.1.txt
- __MACOSX/SinkWORX/SinkingRates/Pseudo2016_SinkingRates/2017.01.18 17.45/
- __MACOSX/SinkWORX/SinkingRates/Pseudo2016_SinkingRates/2017.01.18 17.45/._Pseudo.180.10.1.txt
- __MACOSX/SinkWORX/SinkingRates/Pseudo2016_SinkingRates/._2017.01.18 17.45
- SinkWORX/SinkingRates/Pseudo2016_SinkingRates/2017.02.01 17.00/
- SinkWORX/SinkingRates/Pseudo2016_SinkingRates/2017.02.01 17.00/Pseudo.180.10.3.txt
- __MACOSX/SinkWORX/SinkingRates/Pseudo2016_SinkingRates/2017.02.01 17.00/
- __MACOSX/SinkWORX/SinkingRates/Pseudo2016_SinkingRates/2017.02.01 17.00/._Pseudo.180.10.3.txt
- __MACOSX/SinkWORX/SinkingRates/Pseudo2016_SinkingRates/._2017.02.01 17.00
- __MACOSX/SinkWORX/SinkingRates/._Pseudo2016_SinkingRates
- SinkWORX/SinkingRates/WTSkele2016_Sink.Database.csv
- __MACOSX/SinkWORX/SinkingRates/._WTSkele2016_Sink.Database.csv
- SinkWORX/SinkingRates/WTSkele2016_SinkingRates/
- SinkWORX/SinkingRates/WTSkele2016_SinkingRates/2017.01.18 15.29/
- SinkWORX/SinkingRates/WTSkele2016_SinkingRates/2017.01.18 15.29/Skele.180.10.6.txt
- __MACOSX/SinkWORX/SinkingRates/WTSkele2016_SinkingRates/
- __MACOSX/SinkWORX/SinkingRates/WTSkele2016_SinkingRates/2017.01.18 15.29/
- __MACOSX/SinkWORX/SinkingRates/WTSkele2016_SinkingRates/2017.01.18 15.29/._Skele.180.10.6.txt
- __MACOSX/SinkWORX/SinkingRates/WTSkele2016_SinkingRates/._2017.01.18 15.29
- SinkWORX/SinkingRates/WTSkele2016_SinkingRates/2017.01.25 20.00/
- SinkWORX/SinkingRates/WTSkele2016_SinkingRates/2017.01.25 20.00/Skele.180.10.7.txt
- __MACOSX/SinkWORX/SinkingRates/WTSkele2016_SinkingRates/2017.01.25 20.00/
- __MACOSX/SinkWORX/SinkingRates/WTSkele2016_SinkingRates/2017.01.25 20.00/._Skele.180.10.7.txt
- __MACOSX/SinkWORX/SinkingRates/WTSkele2016_SinkingRates/._2017.01.25 20.00
- __MACOSX/SinkWORX/SinkingRates/._WTSkele2016_SinkingRates
- __MACOSX/SinkWORX/._SinkingRates
- SinkWORX/SinkWORXManual.pdf
- __MACOSX/SinkWORX/._SinkWORXManual.pdf
- SinkWORX/~$nkWORXManual.docx
- __MACOSX/SinkWORX/._~$nkWORXManual.docx
- SinkWORX/~$SinkWorx summary flowchart.pptx
- __MACOSX/SinkWORX/._~$SinkWorx summary flowchart.pptx
- __MACOSX/._SinkWORX
