# Supplementary material for: Sinking towards destiny: High throughput measurement of phytoplankton sinking rates through time-resolved fluorescence plate spectroscopy
Source: PLoS One. 2017 Oct 3;12(10):e0185166. doi: 10.1371/journal.pone.0185166 (PMC5626032; doi:10.1371/journal.pone.0185166)
Supplement: S1 Script — (ZIP) [file pone.0185166.s002.zip › SinkWORX/R Script Archives/Sinking Scripts/Linear Decay Model Script.R]

#################Converting top read fluorescence to cell sinking rates######### 
#Catherine Bannon & Douglas Campbell, May 2017

#Load paths for data import and export
paths=list();
paths$project.name <- "Pseudo2016";                            # Project Code, must be in quotations

paths$main.folder  <-  "~/Dropbox/SinkWORX"
paths$data.folder  <- "SinkingRates";             
paths$Catalog      <- "SinkingCulture_Catalog.csv";            
paths$database     <- "Sink.Database.csv";

#Retrieve Culture Catalog that contains meta data on tested cultures
sink.data.store <- read.csv(file = file.path(paths$main.folder, paths$data.folder, paste(paths$project.name, paths$database, sep="_"), fsep=.Platform$file.sep), header=T )

###############################################################################
#look for specific mutant ID 
list(unique(sink.data.store$Mut.ID))
#Enter ID you want to observe here 
Mut.IDInt <- "Pseudo.Stat2"
# Indicate what point symbol 
pchInt <- 1


      ##MUST CHANGE BELOW## 
# Must indicate timeline of sinking assay and how many reads were taken#
### 180 minutes sinking assay #### 
timeline <- seq(0,180, by=10)
reads <- length(timeline)

# ###### 40 minutes sinking assay ####
# timeline<-seq(0,40, by=2.5)
# reads <-length(timeline)

# ##### 10 minutes sinking assay ####
# timeline<-seq(0,10, by=1)
# reads <-length(timeline)

#####Either "RFU" or "Model"
fit <- "Model"
#Model will give linear model 
#RFU will give raw data 

###############################DO NOT CHANGE BELOW##############################
Title <- c(Mut.IDInt)
Plottitle <- c(Mut.IDInt)

#subset data involved with selected dataset ID
sink.data.Int <- subset(sink.data.store, Mut.ID == Mut.IDInt)

#order subset data by well
sink.data.Int.na <- na.omit(sink.data.Int)
ord.sink.data.Int <- sink.data.Int.na[order(sink.data.Int.na$Well),]

ord.sink.data.Int[] <- lapply(ord.sink.data.Int, as.character)


reads <- as.numeric(reads)
ord.sink.data.Int$RFU <- as.numeric(ord.sink.data.Int$RFU)
for(k in 1:(nrow(ord.sink.data.Int)/reads)){
  ord.sink.data.Int[((k*reads)-(reads-1)):(k*reads), "Elapsed.Time"] <- timeline
  ord.sink.data.Int[((k*reads)-(reads-1)):(k*reads),"ScaledNorm.RFU"] <-(ord.sink.data.Int$RFU[((k*reads)-(reads-1)):(k*reads)]-(min(ord.sink.data.Int$RFU[((k*reads)-(reads-1)):(k*reads)])))/(max(ord.sink.data.Int$RFU[((k*reads)-(reads-1)):(k*reads)]-min(ord.sink.data.Int$RFU[((k*reads)-(reads-1)):(k*reads)])))
}

######################################RFU####################################

if(fit == "RFU"){
  #Plotting RFU 
  plot(ord.sink.data.Int$Elapsed.Time, ord.sink.data.Int$RFU, main=Mut.IDInt, xlab="Elapsed Time (mins)",
       pch = pchInt, ylab="RFU", col="black")
  
for(a in 1:(nrow(ord.sink.data.Int)/reads)){
  lines(ord.sink.data.Int[((a*reads)-(reads-1)):(a*reads), "Elapsed.Time"], 
        ord.sink.data.Int[((a*reads)-(reads-1)):(a*reads), "RFU"], lty=4, col="black")
}  

} 

#############################Model Analysis##################################
if(fit == "Model"){ 
#Calculate sqrt(ScaledNorm.RFU) as sqrtRFUs and add to ord.sink.data.Int dataframe
ord.sink.data.Int$sqrtRFUs = sqrt(ord.sink.data.Int$ScaledNorm.RFU)

#Plotting sqrtRFUs; this gives a straight line decay from 1 to 0 vs. elapsed time
 plot(ord.sink.data.Int$Elapsed.Time, ord.sink.data.Int$sqrtRFUs,
      main=Mut.IDInt, xlab="Elapsed Time (mins)",pch = 15, lty=4, lwd=2, ylab="sqrtRFUs", col="black")

#Generate and plot 3.8 mm x sqrtRFUs to give a straight line decay from 3.8 mm to 0, equivalent to the cell sinking distance.
ord.sink.data.Int$mmsqrtRFUs = 3.8 * ord.sink.data.Int$sqrtRFUs
#ord.sink.data.Int$mmsqrtRFUs = ord.sink.data.Int$sqrtRFUs

#plot ord.sink.data.Int 
plot(ord.sink.data.Int$Elapsed.Time, ord.sink.data.Int$mmsqrtRFUs, main=Mut.IDInt, xlab="Elapsed Time (mins)",
     pch = pchInt, ylab="RFU", col="black")

###########################Break point analysis######################
#####################################################################
#####################################################################
#####################################################################

#install segmented package to determine breakpoint in segmented regression
library(segmented)

#https://rpubs.com/MarkusLoew/12164

# have to provide estimates for breakpoints.
linearmodel <- lm(mmsqrtRFUs~Elapsed.Time, data=ord.sink.data.Int)

# after looking a the data, 
segFit=segmented(linearmodel,seg.Z=~Elapsed.Time,psi=list(Elapsed.Time=c(NA)),
                 control=seg.control(display=TRUE, K=4, stop.if.error=FALSE, n.boot=0, it.max=50))
summary(segFit)
# Est. is the break point
breakpoint <- segFit$psi[1,2]

#slopes produced 
slope(segFit)

#######################Slow Phase Analysis########################
#########################Data after breakpoint####################
##################################################################
slowphase <- lm(mmsqrtRFUs~Elapsed.Time, data=ord.sink.data.Int[ord.sink.data.Int$Elapsed.Time > breakpoint, ])
abline(lm(mmsqrtRFUs~Elapsed.Time, data=ord.sink.data.Int[ord.sink.data.Int$Elapsed.Time > breakpoint, ]), lty=5)
summary(slowphase)
print("Slow Phase Sinking Rate")
print(coef(summary(slowphase))[2,1]*1440/1000)
print("Slow Phase Sinking Rate.SE")
print(coef(summary(slowphase))[2,2]*1440/1000)

#######################Fast Phase Analysis@@@@####################
##################################################################
fastphase <- lm(mmsqrtRFUs~Elapsed.Time, data=ord.sink.data.Int)
abline(lm(mmsqrtRFUs~Elapsed.Time, data=ord.sink.data.Int[ord.sink.data.Int$Elapsed.Time < breakpoint, ]), lty=2)
summary(fastphase)
print("Fast Phase Sinking Rate")
print(coef(summary(fastphase))[2,1]*1440/1000)

#######################Adj Fast Phase Analysis####################
###################Before breakpoint##############################
#Redo a linear regression to re-estimate the slope, after forcing the intercept to 3.8 as an input constant
intercept = 3.8
fastphaseadj = lm(mmsqrtRFUs-intercept ~ 0 + Elapsed.Time, data=ord.sink.data.Int[ord.sink.data.Int$Elapsed.Time < breakpoint, ])
summary(fastphaseadj)
abline(intercept, coef(fastphaseadj), lty=1)

print("Fast Phase Adjusted Intercept Sinking Rate")
#Convert sinking rate estimate from mm min-1 to m d-1
print(coef(summary(fastphaseadj))[1,1]*1440/1000)

print("Fast Phase Adjusted Intercept Sinking Rate.SE")
#Convert sinking rate estimate from mm min-1 to m d-1
print(coef(summary(fastphaseadj))[1,2]*1440/1000)

#######################Amplitude Analysis#########################
##################################################################
# slowphase amplitude +/- SE = slowintercept/3.8 +/- slowintercept SE/3.8.
# fast phase amplitude +/- SE = (1- slow intercept/3.8) +/- (1- slowintercept SE/3.8)

interceptslow <- coef(summary(slowphase))[1,1]
amplitudeslow =interceptslow/3.8 
amplitudefast = (1-interceptslow/3.8)
print("Amplitude Fast Adjusted Phase ")
print(amplitudefast)
print("Amplitude Slow Phase ")
print(amplitudeslow)

interceptslow.SE <- coef(summary(slowphase))[1,2]
amplitudeslow.SE =interceptslow.SE/3.8 
amplitudefast.SE = (1-interceptslow.SE/3.8)
print("Amplitude Fast Adjusted Phase.SE ")
print(amplitudefast.SE)
print("Amplitude Slow Phase.SE ")
print(amplitudeslow.SE)

###################################################################
###################Analysis without segmented regression###########
###########################i.e. Pseudo.Stat2#######################
# intercept = 3.8
# linearmodeladj = lm(mmsqrtRFUs-intercept ~ 0 + Elapsed.Time, data=ord.sink.data.Int)
# summary(linearmodeladj)
# abline(intercept, coef(linearmodeladj), lty=1)
# print("Linear Adjusted Intercept Sinking Rate")
# print(coef(summary(linearmodeladj))[1,1]*1440/1000)
# print("Linear Adjusted Intercept Sinking Rate.SE")
# print(coef(summary(linearmodeladj))[1,2]*1440/1000)

#######################Pseudo.Expo################################
#################Modeling with an NPQ effect######################
##################################################################

# plot(ord.sink.data.Int$Elapsed.Time, ord.sink.data.Int$sqrtRFUs,
#      main=Mut.IDInt, xlab="Elapsed Time (mins)",pch = 15, lty=4, lwd=2, ylab="sqrtRFUs", col="black")
# linearmodelNPQ <- lm(sqrtRFUs~Elapsed.Time, data=ord.sink.data.Int)
# interceptNPQ <- as.numeric(coef(summary(linearmodelNPQ))[1,1])
# #renormalize the fitted intercept to 1
# ord.sink.data.Int$NormRFU = ord.sink.data.Int$sqrtRFUs/interceptNPQ
# ord.sink.data.Int$mmsqrtRFUs = 3.8 * ord.sink.data.Int$NormRFU
# 
# plot(ord.sink.data.Int$Elapsed.Time, ord.sink.data.Int$mmsqrtRFUs,
#      main=Mut.IDInt, xlab="Elapsed Time (mins)",pch = pchInt, lty=4, lwd=2, ylab="sqrtRFUs x 3.8mm", col="black")
# 
# #FORCE INTERCEPT TO 3.8
# intercept = 3.8
# linearmodeladj = lm(mmsqrtRFUs-intercept ~ 0 + Elapsed.Time, data=ord.sink.data.Int)
# summary(linearmodeladj)
# abline(intercept, coef(linearmodeladj), lty=1)
# print("Linear Adjusted Intercept Sinking Rate")
# print(coef(summary(linearmodeladj))[1,1]*1440/1000)
# print("Linear Adjusted Intercept Sinking Rate.SE")
# print(coef(summary(linearmodeladj))[1,2]*1440/1000)


}
