# Supplementary material for: Sinking towards destiny: High throughput measurement of phytoplankton sinking rates through time-resolved fluorescence plate spectroscopy
Source: PLoS One. 2017 Oct 3;12(10):e0185166. doi: 10.1371/journal.pone.0185166 (PMC5626032; doi:10.1371/journal.pone.0185166)
Supplement: S1 Script — (ZIP) [file pone.0185166.s002.zip › SinkWORX/SinkingCulture_Catalog.csv]

Taxon	Time	Interval	Round	Well	Plate.Innoc.Date	Ex.WaveL	Em.WaveL	Growth.Temp	Project.Name	Mut.ID	CO2	Growth.Light	Plate.Type
Skele	180	10	6	1	2017.01.18 15.30	440	680	16	WTSkele2016	NA	900	50	96
Skele	180	10	6	2	2017.01.18 15.30	440	680	16	WTSkele2016	NA	900	50	96
Skele	180	10	6	3	2017.01.18 15.30	440	680	16	WTSkele2016	NA	900	50	96
Skele	180	10	6	4	2017.01.18 15.30	440	680	16	WTSkele2016	NA	900	50	96
Skele	180	10	6	5	2017.01.18 15.30	440	680	16	WTSkele2016	NA	900	50	96
Skele	180	10	6	6	2017.01.18 15.30	440	680	16	WTSkele2016	NA	900	50	96
Skele	180	10	6	7	2017.01.18 15.30	440	680	16	WTSkele2016	NA	900	50	96
Skele	180	10	6	8	2017.01.18 15.30	440	680	16	WTSkele2016	NA	900	50	96
Skele	180	10	6	9	2017.01.18 15.30	440	680	16	WTSkele2016	NA	900	50	96
Skele	180	10	6	10	2017.01.18 15.30	440	680	16	WTSkele2016	NA	900	50	96
Skele	180	10	6	11	2017.01.18 15.30	440	680	16	WTSkele2016	NA	900	50	96
Skele	180	10	6	12	2017.01.18 15.30	440	680	16	WTSkele2016	NA	900	50	96
Skele	180	10	6	13	2017.01.18 15.30	440	680	16	WTSkele2016	NA	900	50	96
Skele	180	10	6	14	2017.01.18 15.30	440	680	16	WTSkele2016	NA	900	50	96
Skele	180	10	6	15	2017.01.18 15.30	440	680	16	WTSkele2016	NA	900	50	96
Skele	180	10	6	16	2017.01.18 15.30	440	680	16	WTSkele2016	NA	900	50	96
Skele	180	10	6	17	2017.01.18 15.30	440	680	16	WTSkele2016	NA	900	50	96
Skele	180	10	6	18	2017.01.18 15.30	440	680	16	WTSkele2016	NA	900	50	96
Skele	180	10	6	19	2017.01.18 15.30	440	680	16	WTSkele2016	NA	900	50	96
Skele	180	10	6	20	2017.01.18 15.30	440	680	16	WTSkele2016	NA	900	50	96
Skele	180	10	6	21	2017.01.18 15.30	440	680	16	WTSkele2016	NA	900	50	96
Skele	180	10	6	22	2017.01.18 15.30	440	680	16	WTSkele2016	NA	900	50	96
Skele	180	10	6	23	2017.01.18 15.30	440	680	16	WTSkele2016	NA	900	50	96
Skele	180	10	6	24	2017.01.18 15.30	440	680	16	WTSkele2016	NA	900	50	96
Skele	180	10	6	25	2017.01.18 15.30	440	680	16	WTSkele2016	NA	900	50	96
Skele	180	10	6	26	2017.01.18 15.30	440	680	16	WTSkele2016	NA	900	50	96
Skele	180	10	6	27	2017.01.18 15.30	440	680	16	WTSkele2016	NA	900	50	96
Skele	180	10	6	28	2017.01.18 15.30	440	680	16	WTSkele2016	NA	900	50	96
Skele	180	10	6	29	2017.01.18 15.30	440	680	16	WTSkele2016	NA	900	50	96
Skele	180	10	6	30	2017.01.18 15.30	440	680	16	WTSkele2016	NA	900	50	96
Skele	180	10	6	31	2017.01.18 15.30	440	680	16	WTSkele2016	NA	900	50	96
Skele	180	10	6	32	2017.01.18 15.30	440	680	16	WTSkele2016	NA	900	50	96
Skele	180	10	6	33	2017.01.18 15.30	440	680	16	WTSkele2016	NA	900	50	96
Skele	180	10	6	34	2017.01.18 15.30	440	680	16	WTSkele2016	NA	900	50	96
Skele	180	10	6	35	2017.01.18 15.30	440	680	16	WTSkele2016	NA	900	50	96
Skele	180	10	6	36	2017.01.18 15.30	440	680	16	WTSkele2016	NA	900	50	96
Skele	180	10	6	37	2017.01.18 15.30	440	680	16	WTSkele2016	NA	900	50	96
Skele	180	10	6	38	2017.01.18 15.30	440	680	16	WTSkele2016	NA	900	50	96
Skele	180	10	6	39	2017.01.18 15.30	440	680	16	WTSkele2016	NA	900	50	96
Skele	180	10	6	40	2017.01.18 15.30	440	680	16	WTSkele2016	NA	900	50	96
Skele	180	10	6	41	2017.01.18 15.30	440	680	16	WTSkele2016	NA	900	50	96
Skele	180	10	6	42	2017.01.18 15.30	440	680	16	WTSkele2016	NA	900	50	96
Skele	180	10	6	43	2017.01.18 15.30	440	680	16	WTSkele2016	NA	900	50	96
Skele	180	10	6	44	2017.01.18 15.30	440	680	16	WTSkele2016	NA	900	50	96
Skele	180	10	6	45	2017.01.18 15.30	440	680	16	WTSkele2016	NA	900	50	96
Skele	180	10	6	46	2017.01.18 15.30	440	680	16	WTSkele2016	NA	900	50	96
Skele	180	10	6	47	2017.01.18 15.30	440	680	16	WTSkele2016	NA	900	50	96
Skele	180	10	6	48	2017.01.18 15.30	440	680	16	WTSkele2016	NA	900	50	96
Skele	180	10	6	49	2017.01.18 15.30	440	680	16	WTSkele2016	NA	900	50	96
Skele	180	10	6	50	2017.01.18 15.30	440	680	16	WTSkele2016	NA	900	50	96
Skele	180	10	6	51	2017.01.18 15.30	440	680	16	WTSkele2016	NA	900	50	96
Skele	180	10	6	52	2017.01.18 15.30	440	680	16	WTSkele2016	NA	900	50	96
Skele	180	10	6	53	2017.01.18 15.30	440	680	16	WTSkele2016	Skele.Expo	900	50	96
Skele	180	10	6	54	2017.01.18 15.30	440	680	16	WTSkele2016	Skele.Expo	900	50	96
Skele	180	10	6	55	2017.01.18 15.30	440	680	16	WTSkele2016	Skele.Expo	900	50	96
Skele	180	10	6	56	2017.01.18 15.30	440	680	16	WTSkele2016	NA	900	50	96
Skele	180	10	6	57	2017.01.18 15.30	440	680	16	WTSkele2016	NA	900	50	96
Skele	180	10	6	58	2017.01.18 15.30	440	680	16	WTSkele2016	NA	900	50	96
Skele	180	10	6	59	2017.01.18 15.30	440	680	16	WTSkele2016	NA	900	50	96
Skele	180	10	6	60	2017.01.18 15.30	440	680	16	WTSkele2016	NA	900	50	96
Skele	180	10	6	61	2017.01.18 15.30	440	680	16	WTSkele2016	NA	900	50	96
Skele	180	10	6	62	2017.01.18 15.30	440	680	16	WTSkele2016	NA	900	50	96
Skele	180	10	6	63	2017.01.18 15.30	440	680	16	WTSkele2016	NA	900	50	96
Skele	180	10	6	64	2017.01.18 15.30	440	680	16	WTSkele2016	NA	900	50	96
Skele	180	10	6	65	2017.01.18 15.30	440	680	16	WTSkele2016	NA	900	50	96
Skele	180	10	6	66	2017.01.18 15.30	440	680	16	WTSkele2016	NA	900	50	96
Skele	180	10	6	67	2017.01.18 15.30	440	680	16	WTSkele2016	NA	900	50	96
Skele	180	10	6	68	2017.01.18 15.30	440	680	16	WTSkele2016	NA	900	50	96
Skele	180	10	6	69	2017.01.18 15.30	440	680	16	WTSkele2016	NA	900	50	96
Skele	180	10	6	70	2017.01.18 15.30	440	680	16	WTSkele2016	NA	900	50	96
Skele	180	10	6	71	2017.01.18 15.30	440	680	16	WTSkele2016	NA	900	50	96
Skele	180	10	6	72	2017.01.18 15.30	440	680	16	WTSkele2016	NA	900	50	96
Skele	180	10	6	73	2017.01.18 15.30	440	680	16	WTSkele2016	NA	900	50	96
Skele	180	10	6	74	2017.01.18 15.30	440	680	16	WTSkele2016	NA	900	50	96
Skele	180	10	6	75	2017.01.18 15.30	440	680	16	WTSkele2016	NA	900	50	96
Skele	180	10	6	76	2017.01.18 15.30	440	680	16	WTSkele2016	NA	900	50	96
Skele	180	10	6	77	2017.01.18 15.30	440	680	16	WTSkele2016	NA	900	50	96
Skele	180	10	6	78	2017.01.18 15.30	440	680	16	WTSkele2016	NA	900	50	96
Skele	180	10	6	79	2017.01.18 15.30	440	680	16	WTSkele2016	NA	900	50	96
Skele	180	10	6	80	2017.01.18 15.30	440	680	16	WTSkele2016	NA	900	50	96
Skele	180	10	6	81	2017.01.18 15.30	440	680	16	WTSkele2016	NA	900	50	96
Skele	180	10	6	82	2017.01.18 15.30	440	680	16	WTSkele2016	NA	900	50	96
Skele	180	10	6	83	2017.01.18 15.30	440	680	16	WTSkele2016	NA	900	50	96
Skele	180	10	6	84	2017.01.18 15.30	440	680	16	WTSkele2016	NA	900	50	96
Skele	180	10	6	85	2017.01.18 15.30	440	680	16	WTSkele2016	NA	900	50	96
Skele	180	10	6	86	2017.01.18 15.30	440	680	16	WTSkele2016	NA	900	50	96
Skele	180	10	6	87	2017.01.18 15.30	440	680	16	WTSkele2016	NA	900	50	96
Skele	180	10	6	88	2017.01.18 15.30	440	680	16	WTSkele2016	NA	900	50	96
Skele	180	10	6	89	2017.01.18 15.30	440	680	16	WTSkele2016	NA	900	50	96
Skele	180	10	6	90	2017.01.18 15.30	440	680	16	WTSkele2016	NA	900	50	96
Skele	180	10	6	91	2017.01.18 15.30	440	680	16	WTSkele2016	NA	900	50	96
Skele	180	10	6	92	2017.01.18 15.30	440	680	16	WTSkele2016	NA	900	50	96
Skele	180	10	6	93	2017.01.18 15.30	440	680	16	WTSkele2016	NA	900	50	96
Skele	180	10	6	94	2017.01.18 15.30	440	680	16	WTSkele2016	NA	900	50	96
Skele	180	10	6	95	2017.01.18 15.30	440	680	16	WTSkele2016	NA	900	50	96
Skele	180	10	6	96	2017.01.18 15.30	440	680	16	WTSkele2016	NA	900	50	96
Pseudo	180	10	1	1	2017.01.18 15.30	440	680	16	Pseudo2016	NA	900	50	96
Pseudo	180	10	1	2	2017.01.18 15.30	440	680	16	Pseudo2016	NA	900	50	96
Pseudo	180	10	1	3	2017.01.18 15.30	440	680	16	Pseudo2016	NA	900	50	96
Pseudo	180	10	1	4	2017.01.18 15.30	440	680	16	Pseudo2016	NA	900	50	96
Pseudo	180	10	1	5	2017.01.18 15.30	440	680	16	Pseudo2016	NA	900	50	96
Pseudo	180	10	1	6	2017.01.18 15.30	440	680	16	Pseudo2016	NA	900	50	96
Pseudo	180	10	1	7	2017.01.18 15.30	440	680	16	Pseudo2016	NA	900	50	96
Pseudo	180	10	1	8	2017.01.18 15.30	440	680	16	Pseudo2016	NA	900	50	96
Pseudo	180	10	1	9	2017.01.18 15.30	440	680	16	Pseudo2016	NA	900	50	96
Pseudo	180	10	1	10	2017.01.18 15.30	440	680	16	Pseudo2016	NA	900	50	96
Pseudo	180	10	1	11	2017.01.18 15.30	440	680	16	Pseudo2016	NA	900	50	96
Pseudo	180	10	1	12	2017.01.18 15.30	440	680	16	Pseudo2016	NA	900	50	96
Pseudo	180	10	1	13	2017.01.18 15.30	440	680	16	Pseudo2016	NA	900	50	96
Pseudo	180	10	1	14	2017.01.18 15.30	440	680	16	Pseudo2016	NA	900	50	96
Pseudo	180	10	1	15	2017.01.18 15.30	440	680	16	Pseudo2016	NA	900	50	96
Pseudo	180	10	1	16	2017.01.18 15.30	440	680	16	Pseudo2016	NA	900	50	96
Pseudo	180	10	1	17	2017.01.18 15.30	440	680	16	Pseudo2016	NA	900	50	96
Pseudo	180	10	1	18	2017.01.18 15.30	440	680	16	Pseudo2016	NA	900	50	96
Pseudo	180	10	1	19	2017.01.18 15.30	440	680	16	Pseudo2016	NA	900	50	96
Pseudo	180	10	1	20	2017.01.18 15.30	440	680	16	Pseudo2016	NA	900	50	96
Pseudo	180	10	1	21	2017.01.18 15.30	440	680	16	Pseudo2016	NA	900	50	96
Pseudo	180	10	1	22	2017.01.18 15.30	440	680	16	Pseudo2016	NA	900	50	96
Pseudo	180	10	1	23	2017.01.18 15.30	440	680	16	Pseudo2016	NA	900	50	96
Pseudo	180	10	1	24	2017.01.18 15.30	440	680	16	Pseudo2016	NA	900	50	96
Pseudo	180	10	1	25	2017.01.18 15.30	440	680	16	Pseudo2016	NA	900	50	96
Pseudo	180	10	1	26	2017.01.18 15.30	440	680	16	Pseudo2016	NA	900	50	96
Pseudo	180	10	1	27	2017.01.18 15.30	440	680	16	Pseudo2016	NA	900	50	96
Pseudo	180	10	1	28	2017.01.18 15.30	440	680	16	Pseudo2016	NA	900	50	96
Pseudo	180	10	1	29	2017.01.18 15.30	440	680	16	Pseudo2016	NA	900	50	96
Pseudo	180	10	1	30	2017.01.18 15.30	440	680	16	Pseudo2016	NA	900	50	96
Pseudo	180	10	1	31	2017.01.18 15.30	440	680	16	Pseudo2016	NA	900	50	96
Pseudo	180	10	1	32	2017.01.18 15.30	440	680	16	Pseudo2016	NA	900	50	96
Pseudo	180	10	1	33	2017.01.18 15.30	440	680	16	Pseudo2016	NA	900	50	96
Pseudo	180	10	1	34	2017.01.18 15.30	440	680	16	Pseudo2016	NA	900	50	96
Pseudo	180	10	1	35	2017.01.18 15.30	440	680	16	Pseudo2016	NA	900	50	96
Pseudo	180	10	1	36	2017.01.18 15.30	440	680	16	Pseudo2016	NA	900	50	96
Pseudo	180	10	1	37	2017.01.18 15.30	440	680	16	Pseudo2016	NA	900	50	96
Pseudo	180	10	1	38	2017.01.18 15.30	440	680	16	Pseudo2016	NA	900	50	96
Pseudo	180	10	1	39	2017.01.18 15.30	440	680	16	Pseudo2016	NA	900	50	96
Pseudo	180	10	1	40	2017.01.18 15.30	440	680	16	Pseudo2016	NA	900	50	96
Pseudo	180	10	1	41	2017.01.18 15.30	440	680	16	Pseudo2016	Pseudo.Expo	900	50	96
Pseudo	180	10	1	42	2017.01.18 15.30	440	680	16	Pseudo2016	Pseudo.Expo	900	50	96
Pseudo	180	10	1	43	2017.01.18 15.30	440	680	16	Pseudo2016	Pseudo.Expo	900	50	96
Pseudo	180	10	1	44	2017.01.18 15.30	440	680	16	Pseudo2016	NA	900	50	96
Pseudo	180	10	1	45	2017.01.18 15.30	440	680	16	Pseudo2016	NA	900	50	96
Pseudo	180	10	1	46	2017.01.18 15.30	440	680	16	Pseudo2016	NA	900	50	96
Pseudo	180	10	1	47	2017.01.18 15.30	440	680	16	Pseudo2016	NA	900	50	96
Pseudo	180	10	1	48	2017.01.18 15.30	440	680	16	Pseudo2016	NA	900	50	96
Pseudo	180	10	1	49	2017.01.18 15.30	440	680	16	Pseudo2016	NA	900	50	96
Pseudo	180	10	1	50	2017.01.18 15.30	440	680	16	Pseudo2016	NA	900	50	96
Pseudo	180	10	1	51	2017.01.18 15.30	440	680	16	Pseudo2016	NA	900	50	96
Pseudo	180	10	1	52	2017.01.18 15.30	440	680	16	Pseudo2016	NA	900	50	96
Pseudo	180	10	1	53	2017.01.18 15.30	440	680	16	Pseudo2016	NA	900	50	96
Pseudo	180	10	1	54	2017.01.18 15.30	440	680	16	Pseudo2016	NA	900	50	96
Pseudo	180	10	1	55	2017.01.18 15.30	440	680	16	Pseudo2016	NA	900	50	96
Pseudo	180	10	1	56	2017.01.18 15.30	440	680	16	Pseudo2016	NA	900	50	96
Pseudo	180	10	1	57	2017.01.18 15.30	440	680	16	Pseudo2016	NA	900	50	96
Pseudo	180	10	1	58	2017.01.18 15.30	440	680	16	Pseudo2016	NA	900	50	96
Pseudo	180	10	1	59	2017.01.18 15.30	440	680	16	Pseudo2016	NA	900	50	96
Pseudo	180	10	1	60	2017.01.18 15.30	440	680	16	Pseudo2016	NA	900	50	96
Pseudo	180	10	1	61	2017.01.18 15.30	440	680	16	Pseudo2016	NA	900	50	96
Pseudo	180	10	1	62	2017.01.18 15.30	440	680	16	Pseudo2016	NA	900	50	96
Pseudo	180	10	1	63	2017.01.18 15.30	440	680	16	Pseudo2016	NA	900	50	96
Pseudo	180	10	1	64	2017.01.18 15.30	440	680	16	Pseudo2016	NA	900	50	96
Pseudo	180	10	1	65	2017.01.18 15.30	440	680	16	Pseudo2016	NA	900	50	96
Pseudo	180	10	1	66	2017.01.18 15.30	440	680	16	Pseudo2016	NA	900	50	96
Pseudo	180	10	1	67	2017.01.18 15.30	440	680	16	Pseudo2016	NA	900	50	96
Pseudo	180	10	1	68	2017.01.18 15.30	440	680	16	Pseudo2016	NA	900	50	96
Pseudo	180	10	1	69	2017.01.18 15.30	440	680	16	Pseudo2016	NA	900	50	96
Pseudo	180	10	1	70	2017.01.18 15.30	440	680	16	Pseudo2016	NA	900	50	96
Pseudo	180	10	1	71	2017.01.18 15.30	440	680	16	Pseudo2016	NA	900	50	96
Pseudo	180	10	1	72	2017.01.18 15.30	440	680	16	Pseudo2016	NA	900	50	96
Pseudo	180	10	1	73	2017.01.18 15.30	440	680	16	Pseudo2016	NA	900	50	96
Pseudo	180	10	1	74	2017.01.18 15.30	440	680	16	Pseudo2016	NA	900	50	96
Pseudo	180	10	1	75	2017.01.18 15.30	440	680	16	Pseudo2016	NA	900	50	96
Pseudo	180	10	1	76	2017.01.18 15.30	440	680	16	Pseudo2016	NA	900	50	96
Pseudo	180	10	1	77	2017.01.18 15.30	440	680	16	Pseudo2016	NA	900	50	96
Pseudo	180	10	1	78	2017.01.18 15.30	440	680	16	Pseudo2016	NA	900	50	96
Pseudo	180	10	1	79	2017.01.18 15.30	440	680	16	Pseudo2016	NA	900	50	96
Pseudo	180	10	1	80	2017.01.18 15.30	440	680	16	Pseudo2016	NA	900	50	96
Pseudo	180	10	1	81	2017.01.18 15.30	440	680	16	Pseudo2016	NA	900	50	96
Pseudo	180	10	1	82	2017.01.18 15.30	440	680	16	Pseudo2016	NA	900	50	96
Pseudo	180	10	1	83	2017.01.18 15.30	440	680	16	Pseudo2016	NA	900	50	96
Pseudo	180	10	1	84	2017.01.18 15.30	440	680	16	Pseudo2016	NA	900	50	96
Pseudo	180	10	1	85	2017.01.18 15.30	440	680	16	Pseudo2016	NA	900	50	96
Pseudo	180	10	1	86	2017.01.18 15.30	440	680	16	Pseudo2016	NA	900	50	96
Pseudo	180	10	1	87	2017.01.18 15.30	440	680	16	Pseudo2016	NA	900	50	96
Pseudo	180	10	1	88	2017.01.18 15.30	440	680	16	Pseudo2016	NA	900	50	96
Pseudo	180	10	1	89	2017.01.18 15.30	440	680	16	Pseudo2016	NA	900	50	96
Pseudo	180	10	1	90	2017.01.18 15.30	440	680	16	Pseudo2016	NA	900	50	96
Pseudo	180	10	1	91	2017.01.18 15.30	440	680	16	Pseudo2016	NA	900	50	96
Pseudo	180	10	1	92	2017.01.18 15.30	440	680	16	Pseudo2016	NA	900	50	96
Pseudo	180	10	1	93	2017.01.18 15.30	440	680	16	Pseudo2016	NA	900	50	96
Pseudo	180	10	1	94	2017.01.18 15.30	440	680	16	Pseudo2016	NA	900	50	96
Pseudo	180	10	1	95	2017.01.18 15.30	440	680	16	Pseudo2016	NA	900	50	96
Pseudo	180	10	1	96	2017.01.18 15.30	440	680	16	Pseudo2016	NA	900	50	96
Skele	180	10	7	1	2017.01.25 20.00	440	680	16	WTSkele2016	NA	900	50	96
Skele	180	10	7	2	2017.01.25 20.00	440	680	16	WTSkele2016	NA	900	50	96
Skele	180	10	7	3	2017.01.25 20.00	440	680	16	WTSkele2016	NA	900	50	96
Skele	180	10	7	4	2017.01.25 20.00	440	680	16	WTSkele2016	NA	900	50	96
Skele	180	10	7	5	2017.01.25 20.00	440	680	16	WTSkele2016	NA	900	50	96
Skele	180	10	7	6	2017.01.25 20.00	440	680	16	WTSkele2016	NA	900	50	96
Skele	180	10	7	7	2017.01.24 13.31	440	680	16	WTSkele2016	NA	900	50	96
Skele	180	10	7	8	2017.01.25 20.00	440	680	16	WTSkele2016	NA	900	50	96
Skele	180	10	7	9	2017.01.25 20.00	440	680	16	WTSkele2016	NA	900	50	96
Skele	180	10	7	10	2017.01.25 20.00	440	680	16	WTSkele2016	NA	900	50	96
Skele	180	10	7	11	2017.01.25 20.00	440	680	16	WTSkele2016	NA	900	50	96
Skele	180	10	7	12	2017.01.25 20.00	440	680	16	WTSkele2016	NA	900	50	96
Skele	180	10	7	13	2017.01.25 20.00	440	680	16	WTSkele2016	NA	900	50	96
Skele	180	10	7	14	2017.01.24 13.32	440	680	16	WTSkele2016	NA	900	50	96
Skele	180	10	7	15	2017.01.25 20.00	440	680	16	WTSkele2016	NA	900	50	96
Skele	180	10	7	16	2017.01.25 20.00	440	680	16	WTSkele2016	NA	900	50	96
Skele	180	10	7	17	2017.01.25 20.00	440	680	16	WTSkele2016	NA	900	50	96
Skele	180	10	7	18	2017.01.25 20.00	440	680	16	WTSkele2016	NA	900	50	96
Skele	180	10	7	19	2017.01.25 20.00	440	680	16	WTSkele2016	NA	900	50	96
Skele	180	10	7	20	2017.01.25 20.00	440	680	16	WTSkele2016	NA	900	50	96
Skele	180	10	7	21	2017.01.24 13.33	440	680	16	WTSkele2016	NA	900	50	96
Skele	180	10	7	22	2017.01.25 20.00	440	680	16	WTSkele2016	NA	900	50	96
Skele	180	10	7	23	2017.01.25 20.00	440	680	16	WTSkele2016	NA	900	50	96
Skele	180	10	7	24	2017.01.25 20.00	440	680	16	WTSkele2016	NA	900	50	96
Skele	180	10	7	25	2017.01.25 20.00	440	680	16	WTSkele2016	NA	900	50	96
Skele	180	10	7	26	2017.01.25 20.00	440	680	16	WTSkele2016	NA	900	50	96
Skele	180	10	7	27	2017.01.25 20.00	440	680	16	WTSkele2016	NA	900	50	96
Skele	180	10	7	28	2017.01.24 13.34	440	680	16	WTSkele2016	NA	900	50	96
Skele	180	10	7	29	2017.01.25 20.00	440	680	16	WTSkele2016	NA	900	50	96
Skele	180	10	7	30	2017.01.25 20.00	440	680	16	WTSkele2016	NA	900	50	96
Skele	180	10	7	31	2017.01.25 20.00	440	680	16	WTSkele2016	NA	900	50	96
Skele	180	10	7	32	2017.01.25 20.00	440	680	16	WTSkele2016	NA	900	50	96
Skele	180	10	7	33	2017.01.25 20.00	440	680	16	WTSkele2016	NA	900	50	96
Skele	180	10	7	34	2017.01.25 20.00	440	680	16	WTSkele2016	NA	900	50	96
Skele	180	10	7	35	2017.01.24 13.35	440	680	16	WTSkele2016	NA	900	50	96
Skele	180	10	7	36	2017.01.25 20.00	440	680	16	WTSkele2016	NA	900	50	96
Skele	180	10	7	37	2017.01.25 20.00	440	680	16	WTSkele2016	NA	900	50	96
Skele	180	10	7	38	2017.01.25 20.00	440	680	16	WTSkele2016	NA	900	50	96
Skele	180	10	7	39	2017.01.25 20.00	440	680	16	WTSkele2016	NA	900	50	96
Skele	180	10	7	40	2017.01.25 20.00	440	680	16	WTSkele2016	NA	900	50	96
Skele	180	10	7	41	2017.01.25 20.00	440	680	16	WTSkele2016	NA	900	50	96
Skele	180	10	7	42	2017.01.24 13.36	440	680	16	WTSkele2016	NA	900	50	96
Skele	180	10	7	43	2017.01.25 20.00	440	680	16	WTSkele2016	NA	900	50	96
Skele	180	10	7	44	2017.01.25 20.00	440	680	16	WTSkele2016	NA	900	50	96
Skele	180	10	7	45	2017.01.25 20.00	440	680	16	WTSkele2016	NA	900	50	96
Skele	180	10	7	46	2017.01.25 20.00	440	680	16	WTSkele2016	NA	900	50	96
Skele	180	10	7	47	2017.01.25 20.00	440	680	16	WTSkele2016	NA	900	50	96
Skele	180	10	7	48	2017.01.25 20.00	440	680	16	WTSkele2016	NA	900	50	96
Skele	180	10	7	49	2017.01.24 13.37	440	680	16	WTSkele2016	NA	900	50	96
Skele	180	10	7	50	2017.01.25 20.00	440	680	16	WTSkele2016	NA	900	50	96
Skele	180	10	7	51	2017.01.25 20.00	440	680	16	WTSkele2016	NA	900	50	96
Skele	180	10	7	52	2017.01.25 20.00	440	680	16	WTSkele2016	NA	900	50	96
Skele	180	10	7	53	2017.01.25 20.00	440	680	16	WTSkele2016	Skele.Stat	900	50	96
Skele	180	10	7	54	2017.01.25 20.00	440	680	16	WTSkele2016	Skele.Stat	900	50	96
Skele	180	10	7	55	2017.01.25 20.00	440	680	16	WTSkele2016	Skele.Stat	900	50	96
Skele	180	10	7	56	2017.01.24 13.38	440	680	16	WTSkele2016	NA	900	50	96
Skele	180	10	7	57	2017.01.25 20.00	440	680	16	WTSkele2016	NA	900	50	96
Skele	180	10	7	58	2017.01.25 20.00	440	680	16	WTSkele2016	NA	900	50	96
Skele	180	10	7	59	2017.01.25 20.00	440	680	16	WTSkele2016	NA	900	50	96
Skele	180	10	7	60	2017.01.25 20.00	440	680	16	WTSkele2016	NA	900	50	96
Skele	180	10	7	61	2017.01.25 20.00	440	680	16	WTSkele2016	NA	900	50	96
Skele	180	10	7	62	2017.01.25 20.00	440	680	16	WTSkele2016	NA	900	50	96
Skele	180	10	7	63	2017.01.24 13.39	440	680	16	WTSkele2016	NA	900	50	96
Skele	180	10	7	64	2017.01.25 20.00	440	680	16	WTSkele2016	NA	900	50	96
Skele	180	10	7	65	2017.01.25 20.00	440	680	16	WTSkele2016	NA	900	50	96
Skele	180	10	7	66	2017.01.25 20.00	440	680	16	WTSkele2016	NA	900	50	96
Skele	180	10	7	67	2017.01.25 20.00	440	680	16	WTSkele2016	NA	900	50	96
Skele	180	10	7	68	2017.01.25 20.00	440	680	16	WTSkele2016	NA	900	50	96
Skele	180	10	7	69	2017.01.25 20.00	440	680	16	WTSkele2016	NA	900	50	96
Skele	180	10	7	70	2017.01.24 13.40	440	680	16	WTSkele2016	NA	900	50	96
Skele	180	10	7	71	2017.01.25 20.00	440	680	16	WTSkele2016	NA	900	50	96
Skele	180	10	7	72	2017.01.25 20.00	440	680	16	WTSkele2016	NA	900	50	96
Skele	180	10	7	73	2017.01.25 20.00	440	680	16	WTSkele2016	NA	900	50	96
Skele	180	10	7	74	2017.01.25 20.00	440	680	16	WTSkele2016	NA	900	50	96
Skele	180	10	7	75	2017.01.25 20.00	440	680	16	WTSkele2016	NA	900	50	96
Skele	180	10	7	76	2017.01.25 20.00	440	680	16	WTSkele2016	NA	900	50	96
Skele	180	10	7	77	2017.01.24 13.41	440	680	16	WTSkele2016	NA	900	50	96
Skele	180	10	7	78	2017.01.25 20.00	440	680	16	WTSkele2016	NA	900	50	96
Skele	180	10	7	79	2017.01.25 20.00	440	680	16	WTSkele2016	NA	900	50	96
Skele	180	10	7	80	2017.01.25 20.00	440	680	16	WTSkele2016	NA	900	50	96
Skele	180	10	7	81	2017.01.25 20.00	440	680	16	WTSkele2016	NA	900	50	96
Skele	180	10	7	82	2017.01.25 20.00	440	680	16	WTSkele2016	NA	900	50	96
Skele	180	10	7	83	2017.01.25 20.00	440	680	16	WTSkele2016	NA	900	50	96
Skele	180	10	7	84	2017.01.24 13.42	440	680	16	WTSkele2016	NA	900	50	96
Skele	180	10	7	85	2017.01.25 20.00	440	680	16	WTSkele2016	NA	900	50	96
Skele	180	10	7	86	2017.01.25 20.00	440	680	16	WTSkele2016	NA	900	50	96
Skele	180	10	7	87	2017.01.25 20.00	440	680	16	WTSkele2016	NA	900	50	96
Skele	180	10	7	88	2017.01.25 20.00	440	680	16	WTSkele2016	NA	900	50	96
Skele	180	10	7	89	2017.01.25 20.00	440	680	16	WTSkele2016	NA	900	50	96
Skele	180	10	7	90	2017.01.25 20.00	440	680	16	WTSkele2016	NA	900	50	96
Skele	180	10	7	91	2017.01.24 13.43	440	680	16	WTSkele2016	NA	900	50	96
Skele	180	10	7	92	2017.01.25 20.00	440	680	16	WTSkele2016	NA	900	50	96
Skele	180	10	7	93	2017.01.25 20.00	440	680	16	WTSkele2016	NA	900	50	96
Skele	180	10	7	94	2017.01.25 20.00	440	680	16	WTSkele2016	NA	900	50	96
Skele	180	10	7	95	2017.01.25 20.00	440	680	16	WTSkele2016	NA	900	50	96
Skele	180	10	7	96	2017.01.25 20.00	440	680	16	WTSkele2016	NA	900	50	96
Pseudo	180	10	3	1	2017.02.01 17.00	440	680	16	Pseudo2016	NA	900	50	96
Pseudo	180	10	3	2	2017.02.01 17.00	440	680	16	Pseudo2016	NA	900	50	96
Pseudo	180	10	3	3	2017.02.01 17.00	440	680	16	Pseudo2016	NA	900	50	96
Pseudo	180	10	3	4	2017.02.01 17.00	440	680	16	Pseudo2016	NA	900	50	96
Pseudo	180	10	3	5	2017.02.01 17.00	440	680	16	Pseudo2016	NA	900	50	96
Pseudo	180	10	3	6	2017.02.01 17.00	440	680	16	Pseudo2016	NA	900	50	96
Pseudo	180	10	3	7	2017.02.01 17.00	440	680	16	Pseudo2016	NA	900	50	96
Pseudo	180	10	3	8	2017.02.01 17.00	440	680	16	Pseudo2016	NA	900	50	96
Pseudo	180	10	3	9	2017.02.01 17.00	440	680	16	Pseudo2016	NA	900	50	96
Pseudo	180	10	3	10	2017.02.01 17.00	440	680	16	Pseudo2016	NA	900	50	96
Pseudo	180	10	3	11	2017.02.01 17.00	440	680	16	Pseudo2016	NA	900	50	96
Pseudo	180	10	3	12	2017.02.01 17.00	440	680	16	Pseudo2016	NA	900	50	96
Pseudo	180	10	3	13	2017.02.01 17.00	440	680	16	Pseudo2016	NA	900	50	96
Pseudo	180	10	3	14	2017.02.01 17.00	440	680	16	Pseudo2016	NA	900	50	96
Pseudo	180	10	3	15	2017.02.01 17.00	440	680	16	Pseudo2016	NA	900	50	96
Pseudo	180	10	3	16	2017.02.01 17.00	440	680	16	Pseudo2016	NA	900	50	96
Pseudo	180	10	3	17	2017.02.01 17.00	440	680	16	Pseudo2016	NA	900	50	96
Pseudo	180	10	3	18	2017.02.01 17.00	440	680	16	Pseudo2016	NA	900	50	96
Pseudo	180	10	3	19	2017.02.01 17.00	440	680	16	Pseudo2016	NA	900	50	96
Pseudo	180	10	3	20	2017.02.01 17.00	440	680	16	Pseudo2016	NA	900	50	96
Pseudo	180	10	3	21	2017.02.01 17.00	440	680	16	Pseudo2016	NA	900	50	96
Pseudo	180	10	3	22	2017.02.01 17.00	440	680	16	Pseudo2016	NA	900	50	96
Pseudo	180	10	3	23	2017.02.01 17.00	440	680	16	Pseudo2016	NA	900	50	96
Pseudo	180	10	3	24	2017.02.01 17.00	440	680	16	Pseudo2016	NA	900	50	96
Pseudo	180	10	3	25	2017.02.01 17.00	440	680	16	Pseudo2016	NA	900	50	96
Pseudo	180	10	3	26	2017.02.01 17.00	440	680	16	Pseudo2016	NA	900	50	96
Pseudo	180	10	3	27	2017.02.01 17.00	440	680	16	Pseudo2016	NA	900	50	96
Pseudo	180	10	3	28	2017.02.01 17.00	440	680	16	Pseudo2016	NA	900	50	96
Pseudo	180	10	3	29	2017.02.01 17.00	440	680	16	Pseudo2016	NA	900	50	96
Pseudo	180	10	3	30	2017.02.01 17.00	440	680	16	Pseudo2016	NA	900	50	96
Pseudo	180	10	3	31	2017.02.01 17.00	440	680	16	Pseudo2016	NA	900	50	96
Pseudo	180	10	3	32	2017.02.01 17.00	440	680	16	Pseudo2016	NA	900	50	96
Pseudo	180	10	3	33	2017.02.01 17.00	440	680	16	Pseudo2016	NA	900	50	96
Pseudo	180	10	3	34	2017.02.01 17.00	440	680	16	Pseudo2016	NA	900	50	96
Pseudo	180	10	3	35	2017.02.01 17.00	440	680	16	Pseudo2016	NA	900	50	96
Pseudo	180	10	3	36	2017.02.01 17.00	440	680	16	Pseudo2016	NA	900	50	96
Pseudo	180	10	3	37	2017.02.01 17.00	440	680	16	Pseudo2016	NA	900	50	96
Pseudo	180	10	3	38	2017.02.01 17.00	440	680	16	Pseudo2016	NA	900	50	96
Pseudo	180	10	3	39	2017.02.01 17.00	440	680	16	Pseudo2016	NA	900	50	96
Pseudo	180	10	3	40	2017.02.01 17.00	440	680	16	Pseudo2016	NA	900	50	96
Pseudo	180	10	3	41	2017.02.01 17.00	440	680	16	Pseudo2016	Pseudo.Stat2	900	50	96
Pseudo	180	10	3	42	2017.02.01 17.00	440	680	16	Pseudo2016	Pseudo.Stat2	900	50	96
Pseudo	180	10	3	43	2017.02.01 17.00	440	680	16	Pseudo2016	Pseudo.Stat2	900	50	96
Pseudo	180	10	3	44	2017.02.01 17.00	440	680	16	Pseudo2016	NA	900	50	96
Pseudo	180	10	3	45	2017.02.01 17.00	440	680	16	Pseudo2016	NA	900	50	96
Pseudo	180	10	3	46	2017.02.01 17.00	440	680	16	Pseudo2016	NA	900	50	96
Pseudo	180	10	3	47	2017.02.01 17.00	440	680	16	Pseudo2016	NA	900	50	96
Pseudo	180	10	3	48	2017.02.01 17.00	440	680	16	Pseudo2016	NA	900	50	96
Pseudo	180	10	3	49	2017.02.01 17.00	440	680	16	Pseudo2016	NA	900	50	96
Pseudo	180	10	3	50	2017.02.01 17.00	440	680	16	Pseudo2016	NA	900	50	96
Pseudo	180	10	3	51	2017.02.01 17.00	440	680	16	Pseudo2016	NA	900	50	96
Pseudo	180	10	3	52	2017.02.01 17.00	440	680	16	Pseudo2016	NA	900	50	96
Pseudo	180	10	3	53	2017.02.01 17.00	440	680	16	Pseudo2016	NA	900	50	96
Pseudo	180	10	3	54	2017.02.01 17.00	440	680	16	Pseudo2016	NA	900	50	96
Pseudo	180	10	3	55	2017.02.01 17.00	440	680	16	Pseudo2016	NA	900	50	96
Pseudo	180	10	3	56	2017.02.01 17.00	440	680	16	Pseudo2016	NA	900	50	96
Pseudo	180	10	3	57	2017.02.01 17.00	440	680	16	Pseudo2016	NA	900	50	96
Pseudo	180	10	3	58	2017.02.01 17.00	440	680	16	Pseudo2016	NA	900	50	96
Pseudo	180	10	3	59	2017.02.01 17.00	440	680	16	Pseudo2016	NA	900	50	96
Pseudo	180	10	3	60	2017.02.01 17.00	440	680	16	Pseudo2016	NA	900	50	96
Pseudo	180	10	3	61	2017.02.01 17.00	440	680	16	Pseudo2016	NA	900	50	96
Pseudo	180	10	3	62	2017.02.01 17.00	440	680	16	Pseudo2016	NA	900	50	96
Pseudo	180	10	3	63	2017.02.01 17.00	440	680	16	Pseudo2016	NA	900	50	96
Pseudo	180	10	3	64	2017.02.01 17.00	440	680	16	Pseudo2016	NA	900	50	96
Pseudo	180	10	3	65	2017.02.01 17.00	440	680	16	Pseudo2016	NA	900	50	96
Pseudo	180	10	3	66	2017.02.01 17.00	440	680	16	Pseudo2016	NA	900	50	96
Pseudo	180	10	3	67	2017.02.01 17.00	440	680	16	Pseudo2016	NA	900	50	96
Pseudo	180	10	3	68	2017.02.01 17.00	440	680	16	Pseudo2016	NA	900	50	96
Pseudo	180	10	3	69	2017.02.01 17.00	440	680	16	Pseudo2016	NA	900	50	96
Pseudo	180	10	3	70	2017.02.01 17.00	440	680	16	Pseudo2016	NA	900	50	96
Pseudo	180	10	3	71	2017.02.01 17.00	440	680	16	Pseudo2016	NA	900	50	96
Pseudo	180	10	3	72	2017.02.01 17.00	440	680	16	Pseudo2016	NA	900	50	96
Pseudo	180	10	3	73	2017.02.01 17.00	440	680	16	Pseudo2016	NA	900	50	96
Pseudo	180	10	3	74	2017.02.01 17.00	440	680	16	Pseudo2016	NA	900	50	96
Pseudo	180	10	3	75	2017.02.01 17.00	440	680	16	Pseudo2016	NA	900	50	96
Pseudo	180	10	3	76	2017.02.01 17.00	440	680	16	Pseudo2016	NA	900	50	96
Pseudo	180	10	3	77	2017.02.01 17.00	440	680	16	Pseudo2016	NA	900	50	96
Pseudo	180	10	3	78	2017.02.01 17.00	440	680	16	Pseudo2016	NA	900	50	96
Pseudo	180	10	3	79	2017.02.01 17.00	440	680	16	Pseudo2016	NA	900	50	96
Pseudo	180	10	3	80	2017.02.01 17.00	440	680	16	Pseudo2016	NA	900	50	96
Pseudo	180	10	3	81	2017.02.01 17.00	440	680	16	Pseudo2016	NA	900	50	96
Pseudo	180	10	3	82	2017.02.01 17.00	440	680	16	Pseudo2016	NA	900	50	96
Pseudo	180	10	3	83	2017.02.01 17.00	440	680	16	Pseudo2016	NA	900	50	96
Pseudo	180	10	3	84	2017.02.01 17.00	440	680	16	Pseudo2016	NA	900	50	96
Pseudo	180	10	3	85	2017.02.01 17.00	440	680	16	Pseudo2016	NA	900	50	96
Pseudo	180	10	3	86	2017.02.01 17.00	440	680	16	Pseudo2016	NA	900	50	96
Pseudo	180	10	3	87	2017.02.01 17.00	440	680	16	Pseudo2016	NA	900	50	96
Pseudo	180	10	3	88	2017.02.01 17.00	440	680	16	Pseudo2016	NA	900	50	96
Pseudo	180	10	3	89	2017.02.01 17.00	440	680	16	Pseudo2016	NA	900	50	96
Pseudo	180	10	3	90	2017.02.01 17.00	440	680	16	Pseudo2016	NA	900	50	96
Pseudo	180	10	3	91	2017.02.01 17.00	440	680	16	Pseudo2016	NA	900	50	96
Pseudo	180	10	3	92	2017.02.01 17.00	440	680	16	Pseudo2016	NA	900	50	96
Pseudo	180	10	3	93	2017.02.01 17.00	440	680	16	Pseudo2016	NA	900	50	96
Pseudo	180	10	3	94	2017.02.01 17.00	440	680	16	Pseudo2016	NA	900	50	96
Pseudo	180	10	3	95	2017.02.01 17.00	440	680	16	Pseudo2016	NA	900	50	96
Pseudo	180	10	3	96	2017.02.01 17.00	440	680	16	Pseudo2016	NA	900	50	96
Coscis	40	2	24	1	2017.06.06 14.00	440	680	16	Coscis2016	NA	900	50	24
Coscis	40	2	24	2	2017.06.06 14.00	440	680	16	Coscis2016	NA	900	50	24
Coscis	40	2	24	3	2017.06.06 14.00	440	680	16	Coscis2016	NA	900	50	24
Coscis	40	2	24	4	2017.06.06 14.00	440	680	16	Coscis2016	NA	900	50	24
Coscis	40	2	24	5	2017.06.06 14.00	440	680	16	Coscis2016	NA	900	50	24
Coscis	40	2	24	6	2017.06.06 14.00	440	680	16	Coscis2016	NA	900	50	24
Coscis	40	2	24	7	2017.06.06 14.00	440	680	16	Coscis2016	NA	900	50	24
Coscis	40	2	24	8	2017.06.06 14.00	440	680	16	Coscis2016	Coscis.Expo24	900	50	24
Coscis	40	2	24	9	2017.06.06 14.00	440	680	16	Coscis2016	Coscis.Expo24	900	50	24
Coscis	40	2	24	10	2017.06.06 14.00	440	680	16	Coscis2016	Coscis.Expo24	900	50	24
Coscis	40	2	24	11	2017.06.06 14.00	440	680	16	Coscis2016	NA	900	50	24
Coscis	40	2	24	12	2017.06.06 14.00	440	680	16	Coscis2016	NA	900	50	24
Coscis	40	2	24	13	2017.06.06 14.00	440	680	16	Coscis2016	NA	900	50	24
Coscis	40	2	24	14	2017.06.06 14.00	440	680	16	Coscis2016	NA	900	50	24
Coscis	40	2	24	15	2017.06.06 14.00	440	680	16	Coscis2016	NA	900	50	24
Coscis	40	2	24	16	2017.06.06 14.00	440	680	16	Coscis2016	NA	900	50	24
Coscis	40	2	24	17	2017.06.06 14.00	440	680	16	Coscis2016	NA	900	50	24
Coscis	40	2	24	18	2017.06.06 14.00	440	680	16	Coscis2016	NA	900	50	24
Coscis	40	2	24	19	2017.06.06 14.00	440	680	16	Coscis2016	NA	900	50	24
Coscis	40	2	24	20	2017.06.06 14.00	440	680	16	Coscis2016	NA	900	50	24
Coscis	40	2	24	21	2017.06.06 14.00	440	680	16	Coscis2016	NA	900	50	24
Coscis	40	2	24	22	2017.06.06 14.00	440	680	16	Coscis2016	NA	900	50	24
Coscis	40	2	24	23	2017.06.06 14.00	440	680	16	Coscis2016	NA	900	50	24
Coscis	40	2	24	24	2017.06.06 14.00	440	680	16	Coscis2016	NA	900	50	24
