# Supplementary material for: Sinking towards destiny: High throughput measurement of phytoplankton sinking rates through time-resolved fluorescence plate spectroscopy
Source: PLoS One. 2017 Oct 3;12(10):e0185166. doi: 10.1371/journal.pone.0185166 (PMC5626032; doi:10.1371/journal.pone.0185166)
Supplement: S1 Script — (ZIP) [file pone.0185166.s002.zip › SinkWORX/SinkingRates/Coscis2016_Sink.Database.csv]

TaTIR	Taxon	Time	Interval	Round	Well	RFU	Time.Interval	Plate.Innoc.Date	Ex.WaveL	Em.WaveL	Growth.Temp	Mut.ID	CO2	Growth.Light	Project.Name
Coscis.40.2.24	Coscis	40	2	24	1	1.112	00:00:00	2017.06.06 14.00	440	680	16	NA	900	50	Coscis2016
Coscis.40.2.24	Coscis	40	2	24	2	1.124	00:00:00	2017.06.06 14.00	440	680	16	NA	900	50	Coscis2016
Coscis.40.2.24	Coscis	40	2	24	3	1.18	00:00:00	2017.06.06 14.00	440	680	16	NA	900	50	Coscis2016
Coscis.40.2.24	Coscis	40	2	24	4	1.005	00:00:00	2017.06.06 14.00	440	680	16	NA	900	50	Coscis2016
Coscis.40.2.24	Coscis	40	2	24	5	0.998	00:00:00	2017.06.06 14.00	440	680	16	NA	900	50	Coscis2016
Coscis.40.2.24	Coscis	40	2	24	6	1.137	00:00:00	2017.06.06 14.00	440	680	16	NA	900	50	Coscis2016
Coscis.40.2.24	Coscis	40	2	24	7	0.932	00:00:00	2017.06.06 14.00	440	680	16	NA	900	50	Coscis2016
Coscis.40.2.24	Coscis	40	2	24	8	13.29	00:00:00	2017.06.06 14.00	440	680	16	Coscis.Expo24	900	50	Coscis2016
Coscis.40.2.24	Coscis	40	2	24	9	13.387	00:00:00	2017.06.06 14.00	440	680	16	Coscis.Expo24	900	50	Coscis2016
Coscis.40.2.24	Coscis	40	2	24	10	15.047	00:00:00	2017.06.06 14.00	440	680	16	Coscis.Expo24	900	50	Coscis2016
Coscis.40.2.24	Coscis	40	2	24	11	1.013	00:00:00	2017.06.06 14.00	440	680	16	NA	900	50	Coscis2016
Coscis.40.2.24	Coscis	40	2	24	12	1.037	00:00:00	2017.06.06 14.00	440	680	16	NA	900	50	Coscis2016
Coscis.40.2.24	Coscis	40	2	24	13	1.136	00:00:00	2017.06.06 14.00	440	680	16	NA	900	50	Coscis2016
Coscis.40.2.24	Coscis	40	2	24	14	1.07	00:00:00	2017.06.06 14.00	440	680	16	NA	900	50	Coscis2016
Coscis.40.2.24	Coscis	40	2	24	15	1.071	00:00:00	2017.06.06 14.00	440	680	16	NA	900	50	Coscis2016
Coscis.40.2.24	Coscis	40	2	24	16	1.121	00:00:00	2017.06.06 14.00	440	680	16	NA	900	50	Coscis2016
Coscis.40.2.24	Coscis	40	2	24	17	1.041	00:00:00	2017.06.06 14.00	440	680	16	NA	900	50	Coscis2016
Coscis.40.2.24	Coscis	40	2	24	18	0.875	00:00:00	2017.06.06 14.00	440	680	16	NA	900	50	Coscis2016
Coscis.40.2.24	Coscis	40	2	24	19	1.187	00:00:00	2017.06.06 14.00	440	680	16	NA	900	50	Coscis2016
Coscis.40.2.24	Coscis	40	2	24	20	0.979	00:00:00	2017.06.06 14.00	440	680	16	NA	900	50	Coscis2016
Coscis.40.2.24	Coscis	40	2	24	21	0.981	00:00:00	2017.06.06 14.00	440	680	16	NA	900	50	Coscis2016
Coscis.40.2.24	Coscis	40	2	24	22	1.015	00:00:00	2017.06.06 14.00	440	680	16	NA	900	50	Coscis2016
Coscis.40.2.24	Coscis	40	2	24	23	1.292	00:00:00	2017.06.06 14.00	440	680	16	NA	900	50	Coscis2016
Coscis.40.2.24	Coscis	40	2	24	24	0.942	00:00:00	2017.06.06 14.00	440	680	16	NA	900	50	Coscis2016
Coscis.40.2.24	Coscis	40	2	24	1	1.105	00:02:30	2017.06.06 14.00	440	680	16	NA	900	50	Coscis2016
Coscis.40.2.24	Coscis	40	2	24	2	0.922	00:02:30	2017.06.06 14.00	440	680	16	NA	900	50	Coscis2016
Coscis.40.2.24	Coscis	40	2	24	3	1.105	00:02:30	2017.06.06 14.00	440	680	16	NA	900	50	Coscis2016
Coscis.40.2.24	Coscis	40	2	24	4	1.085	00:02:30	2017.06.06 14.00	440	680	16	NA	900	50	Coscis2016
Coscis.40.2.24	Coscis	40	2	24	5	0.858	00:02:30	2017.06.06 14.00	440	680	16	NA	900	50	Coscis2016
Coscis.40.2.24	Coscis	40	2	24	6	1.11	00:02:30	2017.06.06 14.00	440	680	16	NA	900	50	Coscis2016
Coscis.40.2.24	Coscis	40	2	24	7	1.05	00:02:30	2017.06.06 14.00	440	680	16	NA	900	50	Coscis2016
Coscis.40.2.24	Coscis	40	2	24	8	9.117	00:02:30	2017.06.06 14.00	440	680	16	Coscis.Expo24	900	50	Coscis2016
Coscis.40.2.24	Coscis	40	2	24	9	6.574	00:02:30	2017.06.06 14.00	440	680	16	Coscis.Expo24	900	50	Coscis2016
Coscis.40.2.24	Coscis	40	2	24	10	11.54	00:02:30	2017.06.06 14.00	440	680	16	Coscis.Expo24	900	50	Coscis2016
Coscis.40.2.24	Coscis	40	2	24	11	0.891	00:02:30	2017.06.06 14.00	440	680	16	NA	900	50	Coscis2016
Coscis.40.2.24	Coscis	40	2	24	12	1.152	00:02:30	2017.06.06 14.00	440	680	16	NA	900	50	Coscis2016
Coscis.40.2.24	Coscis	40	2	24	13	1.01	00:02:30	2017.06.06 14.00	440	680	16	NA	900	50	Coscis2016
Coscis.40.2.24	Coscis	40	2	24	14	0.932	00:02:30	2017.06.06 14.00	440	680	16	NA	900	50	Coscis2016
Coscis.40.2.24	Coscis	40	2	24	15	1.097	00:02:30	2017.06.06 14.00	440	680	16	NA	900	50	Coscis2016
Coscis.40.2.24	Coscis	40	2	24	16	1.227	00:02:30	2017.06.06 14.00	440	680	16	NA	900	50	Coscis2016
Coscis.40.2.24	Coscis	40	2	24	17	1.094	00:02:30	2017.06.06 14.00	440	680	16	NA	900	50	Coscis2016
Coscis.40.2.24	Coscis	40	2	24	18	1.043	00:02:30	2017.06.06 14.00	440	680	16	NA	900	50	Coscis2016
Coscis.40.2.24	Coscis	40	2	24	19	1.146	00:02:30	2017.06.06 14.00	440	680	16	NA	900	50	Coscis2016
Coscis.40.2.24	Coscis	40	2	24	20	1.141	00:02:30	2017.06.06 14.00	440	680	16	NA	900	50	Coscis2016
Coscis.40.2.24	Coscis	40	2	24	21	1.042	00:02:30	2017.06.06 14.00	440	680	16	NA	900	50	Coscis2016
Coscis.40.2.24	Coscis	40	2	24	22	1.139	00:02:30	2017.06.06 14.00	440	680	16	NA	900	50	Coscis2016
Coscis.40.2.24	Coscis	40	2	24	23	1.298	00:02:30	2017.06.06 14.00	440	680	16	NA	900	50	Coscis2016
Coscis.40.2.24	Coscis	40	2	24	24	1.012	00:02:30	2017.06.06 14.00	440	680	16	NA	900	50	Coscis2016
Coscis.40.2.24	Coscis	40	2	24	1	1.01	00:05:00	2017.06.06 14.00	440	680	16	NA	900	50	Coscis2016
Coscis.40.2.24	Coscis	40	2	24	2	1.153	00:05:00	2017.06.06 14.00	440	680	16	NA	900	50	Coscis2016
Coscis.40.2.24	Coscis	40	2	24	3	1.067	00:05:00	2017.06.06 14.00	440	680	16	NA	900	50	Coscis2016
Coscis.40.2.24	Coscis	40	2	24	4	0.938	00:05:00	2017.06.06 14.00	440	680	16	NA	900	50	Coscis2016
Coscis.40.2.24	Coscis	40	2	24	5	1.047	00:05:00	2017.06.06 14.00	440	680	16	NA	900	50	Coscis2016
Coscis.40.2.24	Coscis	40	2	24	6	0.908	00:05:00	2017.06.06 14.00	440	680	16	NA	900	50	Coscis2016
Coscis.40.2.24	Coscis	40	2	24	7	1.131	00:05:00	2017.06.06 14.00	440	680	16	NA	900	50	Coscis2016
Coscis.40.2.24	Coscis	40	2	24	8	8.344	00:05:00	2017.06.06 14.00	440	680	16	Coscis.Expo24	900	50	Coscis2016
Coscis.40.2.24	Coscis	40	2	24	9	6.63	00:05:00	2017.06.06 14.00	440	680	16	Coscis.Expo24	900	50	Coscis2016
Coscis.40.2.24	Coscis	40	2	24	10	9.976	00:05:00	2017.06.06 14.00	440	680	16	Coscis.Expo24	900	50	Coscis2016
Coscis.40.2.24	Coscis	40	2	24	11	0.969	00:05:00	2017.06.06 14.00	440	680	16	NA	900	50	Coscis2016
Coscis.40.2.24	Coscis	40	2	24	12	1.194	00:05:00	2017.06.06 14.00	440	680	16	NA	900	50	Coscis2016
Coscis.40.2.24	Coscis	40	2	24	13	0.982	00:05:00	2017.06.06 14.00	440	680	16	NA	900	50	Coscis2016
Coscis.40.2.24	Coscis	40	2	24	14	1.164	00:05:00	2017.06.06 14.00	440	680	16	NA	900	50	Coscis2016
Coscis.40.2.24	Coscis	40	2	24	15	1.125	00:05:00	2017.06.06 14.00	440	680	16	NA	900	50	Coscis2016
Coscis.40.2.24	Coscis	40	2	24	16	0.995	00:05:00	2017.06.06 14.00	440	680	16	NA	900	50	Coscis2016
Coscis.40.2.24	Coscis	40	2	24	17	1.069	00:05:00	2017.06.06 14.00	440	680	16	NA	900	50	Coscis2016
Coscis.40.2.24	Coscis	40	2	24	18	1.082	00:05:00	2017.06.06 14.00	440	680	16	NA	900	50	Coscis2016
Coscis.40.2.24	Coscis	40	2	24	19	0.879	00:05:00	2017.06.06 14.00	440	680	16	NA	900	50	Coscis2016
Coscis.40.2.24	Coscis	40	2	24	20	1.24	00:05:00	2017.06.06 14.00	440	680	16	NA	900	50	Coscis2016
Coscis.40.2.24	Coscis	40	2	24	21	1.114	00:05:00	2017.06.06 14.00	440	680	16	NA	900	50	Coscis2016
Coscis.40.2.24	Coscis	40	2	24	22	1.143	00:05:00	2017.06.06 14.00	440	680	16	NA	900	50	Coscis2016
Coscis.40.2.24	Coscis	40	2	24	23	1.15	00:05:00	2017.06.06 14.00	440	680	16	NA	900	50	Coscis2016
Coscis.40.2.24	Coscis	40	2	24	24	0.9	00:05:00	2017.06.06 14.00	440	680	16	NA	900	50	Coscis2016
Coscis.40.2.24	Coscis	40	2	24	1	0.928	00:07:30	2017.06.06 14.00	440	680	16	NA	900	50	Coscis2016
Coscis.40.2.24	Coscis	40	2	24	2	1.132	00:07:30	2017.06.06 14.00	440	680	16	NA	900	50	Coscis2016
Coscis.40.2.24	Coscis	40	2	24	3	1.008	00:07:30	2017.06.06 14.00	440	680	16	NA	900	50	Coscis2016
Coscis.40.2.24	Coscis	40	2	24	4	0.952	00:07:30	2017.06.06 14.00	440	680	16	NA	900	50	Coscis2016
Coscis.40.2.24	Coscis	40	2	24	5	1.091	00:07:30	2017.06.06 14.00	440	680	16	NA	900	50	Coscis2016
Coscis.40.2.24	Coscis	40	2	24	6	1.257	00:07:30	2017.06.06 14.00	440	680	16	NA	900	50	Coscis2016
Coscis.40.2.24	Coscis	40	2	24	7	1.142	00:07:30	2017.06.06 14.00	440	680	16	NA	900	50	Coscis2016
Coscis.40.2.24	Coscis	40	2	24	8	8.359	00:07:30	2017.06.06 14.00	440	680	16	Coscis.Expo24	900	50	Coscis2016
Coscis.40.2.24	Coscis	40	2	24	9	6.382	00:07:30	2017.06.06 14.00	440	680	16	Coscis.Expo24	900	50	Coscis2016
Coscis.40.2.24	Coscis	40	2	24	10	10.909	00:07:30	2017.06.06 14.00	440	680	16	Coscis.Expo24	900	50	Coscis2016
Coscis.40.2.24	Coscis	40	2	24	11	0.887	00:07:30	2017.06.06 14.00	440	680	16	NA	900	50	Coscis2016
Coscis.40.2.24	Coscis	40	2	24	12	0.912	00:07:30	2017.06.06 14.00	440	680	16	NA	900	50	Coscis2016
Coscis.40.2.24	Coscis	40	2	24	13	1.054	00:07:30	2017.06.06 14.00	440	680	16	NA	900	50	Coscis2016
Coscis.40.2.24	Coscis	40	2	24	14	1.061	00:07:30	2017.06.06 14.00	440	680	16	NA	900	50	Coscis2016
Coscis.40.2.24	Coscis	40	2	24	15	0.969	00:07:30	2017.06.06 14.00	440	680	16	NA	900	50	Coscis2016
Coscis.40.2.24	Coscis	40	2	24	16	1.046	00:07:30	2017.06.06 14.00	440	680	16	NA	900	50	Coscis2016
Coscis.40.2.24	Coscis	40	2	24	17	1.182	00:07:30	2017.06.06 14.00	440	680	16	NA	900	50	Coscis2016
Coscis.40.2.24	Coscis	40	2	24	18	1.159	00:07:30	2017.06.06 14.00	440	680	16	NA	900	50	Coscis2016
Coscis.40.2.24	Coscis	40	2	24	19	1.095	00:07:30	2017.06.06 14.00	440	680	16	NA	900	50	Coscis2016
Coscis.40.2.24	Coscis	40	2	24	20	0.948	00:07:30	2017.06.06 14.00	440	680	16	NA	900	50	Coscis2016
Coscis.40.2.24	Coscis	40	2	24	21	1.072	00:07:30	2017.06.06 14.00	440	680	16	NA	900	50	Coscis2016
Coscis.40.2.24	Coscis	40	2	24	22	1.087	00:07:30	2017.06.06 14.00	440	680	16	NA	900	50	Coscis2016
Coscis.40.2.24	Coscis	40	2	24	23	1.101	00:07:30	2017.06.06 14.00	440	680	16	NA	900	50	Coscis2016
Coscis.40.2.24	Coscis	40	2	24	24	1.037	00:07:30	2017.06.06 14.00	440	680	16	NA	900	50	Coscis2016
Coscis.40.2.24	Coscis	40	2	24	1	1.196	00:10:00	2017.06.06 14.00	440	680	16	NA	900	50	Coscis2016
Coscis.40.2.24	Coscis	40	2	24	2	1.171	00:10:00	2017.06.06 14.00	440	680	16	NA	900	50	Coscis2016
Coscis.40.2.24	Coscis	40	2	24	3	1.081	00:10:00	2017.06.06 14.00	440	680	16	NA	900	50	Coscis2016
Coscis.40.2.24	Coscis	40	2	24	4	1.019	00:10:00	2017.06.06 14.00	440	680	16	NA	900	50	Coscis2016
Coscis.40.2.24	Coscis	40	2	24	5	1.028	00:10:00	2017.06.06 14.00	440	680	16	NA	900	50	Coscis2016
Coscis.40.2.24	Coscis	40	2	24	6	1.075	00:10:00	2017.06.06 14.00	440	680	16	NA	900	50	Coscis2016
Coscis.40.2.24	Coscis	40	2	24	7	1.135	00:10:00	2017.06.06 14.00	440	680	16	NA	900	50	Coscis2016
Coscis.40.2.24	Coscis	40	2	24	8	7.86	00:10:00	2017.06.06 14.00	440	680	16	Coscis.Expo24	900	50	Coscis2016
Coscis.40.2.24	Coscis	40	2	24	9	6.573	00:10:00	2017.06.06 14.00	440	680	16	Coscis.Expo24	900	50	Coscis2016
Coscis.40.2.24	Coscis	40	2	24	10	10.229	00:10:00	2017.06.06 14.00	440	680	16	Coscis.Expo24	900	50	Coscis2016
Coscis.40.2.24	Coscis	40	2	24	11	1.103	00:10:00	2017.06.06 14.00	440	680	16	NA	900	50	Coscis2016
Coscis.40.2.24	Coscis	40	2	24	12	1.121	00:10:00	2017.06.06 14.00	440	680	16	NA	900	50	Coscis2016
Coscis.40.2.24	Coscis	40	2	24	13	1.053	00:10:00	2017.06.06 14.00	440	680	16	NA	900	50	Coscis2016
Coscis.40.2.24	Coscis	40	2	24	14	1.085	00:10:00	2017.06.06 14.00	440	680	16	NA	900	50	Coscis2016
Coscis.40.2.24	Coscis	40	2	24	15	0.979	00:10:00	2017.06.06 14.00	440	680	16	NA	900	50	Coscis2016
Coscis.40.2.24	Coscis	40	2	24	16	1.186	00:10:00	2017.06.06 14.00	440	680	16	NA	900	50	Coscis2016
Coscis.40.2.24	Coscis	40	2	24	17	1.142	00:10:00	2017.06.06 14.00	440	680	16	NA	900	50	Coscis2016
Coscis.40.2.24	Coscis	40	2	24	18	1.008	00:10:00	2017.06.06 14.00	440	680	16	NA	900	50	Coscis2016
Coscis.40.2.24	Coscis	40	2	24	19	1.059	00:10:00	2017.06.06 14.00	440	680	16	NA	900	50	Coscis2016
Coscis.40.2.24	Coscis	40	2	24	20	1.227	00:10:00	2017.06.06 14.00	440	680	16	NA	900	50	Coscis2016
Coscis.40.2.24	Coscis	40	2	24	21	1.04	00:10:00	2017.06.06 14.00	440	680	16	NA	900	50	Coscis2016
Coscis.40.2.24	Coscis	40	2	24	22	1.173	00:10:00	2017.06.06 14.00	440	680	16	NA	900	50	Coscis2016
Coscis.40.2.24	Coscis	40	2	24	23	1.165	00:10:00	2017.06.06 14.00	440	680	16	NA	900	50	Coscis2016
Coscis.40.2.24	Coscis	40	2	24	24	1.289	00:10:00	2017.06.06 14.00	440	680	16	NA	900	50	Coscis2016
Coscis.40.2.24	Coscis	40	2	24	1	1.136	00:12:30	2017.06.06 14.00	440	680	16	NA	900	50	Coscis2016
Coscis.40.2.24	Coscis	40	2	24	2	1.007	00:12:30	2017.06.06 14.00	440	680	16	NA	900	50	Coscis2016
Coscis.40.2.24	Coscis	40	2	24	3	0.919	00:12:30	2017.06.06 14.00	440	680	16	NA	900	50	Coscis2016
Coscis.40.2.24	Coscis	40	2	24	4	1.081	00:12:30	2017.06.06 14.00	440	680	16	NA	900	50	Coscis2016
Coscis.40.2.24	Coscis	40	2	24	5	1.058	00:12:30	2017.06.06 14.00	440	680	16	NA	900	50	Coscis2016
Coscis.40.2.24	Coscis	40	2	24	6	0.99	00:12:30	2017.06.06 14.00	440	680	16	NA	900	50	Coscis2016
Coscis.40.2.24	Coscis	40	2	24	7	1.129	00:12:30	2017.06.06 14.00	440	680	16	NA	900	50	Coscis2016
Coscis.40.2.24	Coscis	40	2	24	8	8.231	00:12:30	2017.06.06 14.00	440	680	16	Coscis.Expo24	900	50	Coscis2016
Coscis.40.2.24	Coscis	40	2	24	9	6.399	00:12:30	2017.06.06 14.00	440	680	16	Coscis.Expo24	900	50	Coscis2016
Coscis.40.2.24	Coscis	40	2	24	10	9.331	00:12:30	2017.06.06 14.00	440	680	16	Coscis.Expo24	900	50	Coscis2016
Coscis.40.2.24	Coscis	40	2	24	11	0.956	00:12:30	2017.06.06 14.00	440	680	16	NA	900	50	Coscis2016
Coscis.40.2.24	Coscis	40	2	24	12	1.15	00:12:30	2017.06.06 14.00	440	680	16	NA	900	50	Coscis2016
Coscis.40.2.24	Coscis	40	2	24	13	1.115	00:12:30	2017.06.06 14.00	440	680	16	NA	900	50	Coscis2016
Coscis.40.2.24	Coscis	40	2	24	14	1.107	00:12:30	2017.06.06 14.00	440	680	16	NA	900	50	Coscis2016
Coscis.40.2.24	Coscis	40	2	24	15	1.013	00:12:30	2017.06.06 14.00	440	680	16	NA	900	50	Coscis2016
Coscis.40.2.24	Coscis	40	2	24	16	1.098	00:12:30	2017.06.06 14.00	440	680	16	NA	900	50	Coscis2016
Coscis.40.2.24	Coscis	40	2	24	17	1.025	00:12:30	2017.06.06 14.00	440	680	16	NA	900	50	Coscis2016
Coscis.40.2.24	Coscis	40	2	24	18	0.963	00:12:30	2017.06.06 14.00	440	680	16	NA	900	50	Coscis2016
Coscis.40.2.24	Coscis	40	2	24	19	1.206	00:12:30	2017.06.06 14.00	440	680	16	NA	900	50	Coscis2016
Coscis.40.2.24	Coscis	40	2	24	20	0.999	00:12:30	2017.06.06 14.00	440	680	16	NA	900	50	Coscis2016
Coscis.40.2.24	Coscis	40	2	24	21	1.098	00:12:30	2017.06.06 14.00	440	680	16	NA	900	50	Coscis2016
Coscis.40.2.24	Coscis	40	2	24	22	1.127	00:12:30	2017.06.06 14.00	440	680	16	NA	900	50	Coscis2016
Coscis.40.2.24	Coscis	40	2	24	23	1.206	00:12:30	2017.06.06 14.00	440	680	16	NA	900	50	Coscis2016
Coscis.40.2.24	Coscis	40	2	24	24	0.942	00:12:30	2017.06.06 14.00	440	680	16	NA	900	50	Coscis2016
Coscis.40.2.24	Coscis	40	2	24	1	0.959	00:15:00	2017.06.06 14.00	440	680	16	NA	900	50	Coscis2016
Coscis.40.2.24	Coscis	40	2	24	2	1.053	00:15:00	2017.06.06 14.00	440	680	16	NA	900	50	Coscis2016
Coscis.40.2.24	Coscis	40	2	24	3	1.092	00:15:00	2017.06.06 14.00	440	680	16	NA	900	50	Coscis2016
Coscis.40.2.24	Coscis	40	2	24	4	1.119	00:15:00	2017.06.06 14.00	440	680	16	NA	900	50	Coscis2016
Coscis.40.2.24	Coscis	40	2	24	5	1.144	00:15:00	2017.06.06 14.00	440	680	16	NA	900	50	Coscis2016
Coscis.40.2.24	Coscis	40	2	24	6	1.156	00:15:00	2017.06.06 14.00	440	680	16	NA	900	50	Coscis2016
Coscis.40.2.24	Coscis	40	2	24	7	1.085	00:15:00	2017.06.06 14.00	440	680	16	NA	900	50	Coscis2016
Coscis.40.2.24	Coscis	40	2	24	8	7.931	00:15:00	2017.06.06 14.00	440	680	16	Coscis.Expo24	900	50	Coscis2016
Coscis.40.2.24	Coscis	40	2	24	9	6.178	00:15:00	2017.06.06 14.00	440	680	16	Coscis.Expo24	900	50	Coscis2016
Coscis.40.2.24	Coscis	40	2	24	10	9.502	00:15:00	2017.06.06 14.00	440	680	16	Coscis.Expo24	900	50	Coscis2016
Coscis.40.2.24	Coscis	40	2	24	11	1.066	00:15:00	2017.06.06 14.00	440	680	16	NA	900	50	Coscis2016
Coscis.40.2.24	Coscis	40	2	24	12	1.183	00:15:00	2017.06.06 14.00	440	680	16	NA	900	50	Coscis2016
Coscis.40.2.24	Coscis	40	2	24	13	1.312	00:15:00	2017.06.06 14.00	440	680	16	NA	900	50	Coscis2016
Coscis.40.2.24	Coscis	40	2	24	14	1.123	00:15:00	2017.06.06 14.00	440	680	16	NA	900	50	Coscis2016
Coscis.40.2.24	Coscis	40	2	24	15	1.062	00:15:00	2017.06.06 14.00	440	680	16	NA	900	50	Coscis2016
Coscis.40.2.24	Coscis	40	2	24	16	1.18	00:15:00	2017.06.06 14.00	440	680	16	NA	900	50	Coscis2016
Coscis.40.2.24	Coscis	40	2	24	17	1.076	00:15:00	2017.06.06 14.00	440	680	16	NA	900	50	Coscis2016
Coscis.40.2.24	Coscis	40	2	24	18	1.137	00:15:00	2017.06.06 14.00	440	680	16	NA	900	50	Coscis2016
Coscis.40.2.24	Coscis	40	2	24	19	1.156	00:15:00	2017.06.06 14.00	440	680	16	NA	900	50	Coscis2016
Coscis.40.2.24	Coscis	40	2	24	20	1.161	00:15:00	2017.06.06 14.00	440	680	16	NA	900	50	Coscis2016
Coscis.40.2.24	Coscis	40	2	24	21	0.92	00:15:00	2017.06.06 14.00	440	680	16	NA	900	50	Coscis2016
Coscis.40.2.24	Coscis	40	2	24	22	1.128	00:15:00	2017.06.06 14.00	440	680	16	NA	900	50	Coscis2016
Coscis.40.2.24	Coscis	40	2	24	23	1.084	00:15:00	2017.06.06 14.00	440	680	16	NA	900	50	Coscis2016
Coscis.40.2.24	Coscis	40	2	24	24	1.081	00:15:00	2017.06.06 14.00	440	680	16	NA	900	50	Coscis2016
Coscis.40.2.24	Coscis	40	2	24	1	1.041	00:17:30	2017.06.06 14.00	440	680	16	NA	900	50	Coscis2016
Coscis.40.2.24	Coscis	40	2	24	2	1.056	00:17:30	2017.06.06 14.00	440	680	16	NA	900	50	Coscis2016
Coscis.40.2.24	Coscis	40	2	24	3	0.998	00:17:30	2017.06.06 14.00	440	680	16	NA	900	50	Coscis2016
Coscis.40.2.24	Coscis	40	2	24	4	0.98	00:17:30	2017.06.06 14.00	440	680	16	NA	900	50	Coscis2016
Coscis.40.2.24	Coscis	40	2	24	5	0.956	00:17:30	2017.06.06 14.00	440	680	16	NA	900	50	Coscis2016
Coscis.40.2.24	Coscis	40	2	24	6	1.116	00:17:30	2017.06.06 14.00	440	680	16	NA	900	50	Coscis2016
Coscis.40.2.24	Coscis	40	2	24	7	1.172	00:17:30	2017.06.06 14.00	440	680	16	NA	900	50	Coscis2016
Coscis.40.2.24	Coscis	40	2	24	8	8.076	00:17:30	2017.06.06 14.00	440	680	16	Coscis.Expo24	900	50	Coscis2016
Coscis.40.2.24	Coscis	40	2	24	9	5.904	00:17:30	2017.06.06 14.00	440	680	16	Coscis.Expo24	900	50	Coscis2016
Coscis.40.2.24	Coscis	40	2	24	10	8.911	00:17:30	2017.06.06 14.00	440	680	16	Coscis.Expo24	900	50	Coscis2016
Coscis.40.2.24	Coscis	40	2	24	11	0.949	00:17:30	2017.06.06 14.00	440	680	16	NA	900	50	Coscis2016
Coscis.40.2.24	Coscis	40	2	24	12	1.025	00:17:30	2017.06.06 14.00	440	680	16	NA	900	50	Coscis2016
Coscis.40.2.24	Coscis	40	2	24	13	0.984	00:17:30	2017.06.06 14.00	440	680	16	NA	900	50	Coscis2016
Coscis.40.2.24	Coscis	40	2	24	14	1.134	00:17:30	2017.06.06 14.00	440	680	16	NA	900	50	Coscis2016
Coscis.40.2.24	Coscis	40	2	24	15	1.036	00:17:30	2017.06.06 14.00	440	680	16	NA	900	50	Coscis2016
Coscis.40.2.24	Coscis	40	2	24	16	1.047	00:17:30	2017.06.06 14.00	440	680	16	NA	900	50	Coscis2016
Coscis.40.2.24	Coscis	40	2	24	17	1.122	00:17:30	2017.06.06 14.00	440	680	16	NA	900	50	Coscis2016
Coscis.40.2.24	Coscis	40	2	24	18	0.968	00:17:30	2017.06.06 14.00	440	680	16	NA	900	50	Coscis2016
Coscis.40.2.24	Coscis	40	2	24	19	1.142	00:17:30	2017.06.06 14.00	440	680	16	NA	900	50	Coscis2016
Coscis.40.2.24	Coscis	40	2	24	20	1.188	00:17:30	2017.06.06 14.00	440	680	16	NA	900	50	Coscis2016
Coscis.40.2.24	Coscis	40	2	24	21	1.052	00:17:30	2017.06.06 14.00	440	680	16	NA	900	50	Coscis2016
Coscis.40.2.24	Coscis	40	2	24	22	1.174	00:17:30	2017.06.06 14.00	440	680	16	NA	900	50	Coscis2016
Coscis.40.2.24	Coscis	40	2	24	23	1.184	00:17:30	2017.06.06 14.00	440	680	16	NA	900	50	Coscis2016
Coscis.40.2.24	Coscis	40	2	24	24	1.16	00:17:30	2017.06.06 14.00	440	680	16	NA	900	50	Coscis2016
Coscis.40.2.24	Coscis	40	2	24	1	1.137	00:20:00	2017.06.06 14.00	440	680	16	NA	900	50	Coscis2016
Coscis.40.2.24	Coscis	40	2	24	2	0.96	00:20:00	2017.06.06 14.00	440	680	16	NA	900	50	Coscis2016
Coscis.40.2.24	Coscis	40	2	24	3	1.137	00:20:00	2017.06.06 14.00	440	680	16	NA	900	50	Coscis2016
Coscis.40.2.24	Coscis	40	2	24	4	1.039	00:20:00	2017.06.06 14.00	440	680	16	NA	900	50	Coscis2016
Coscis.40.2.24	Coscis	40	2	24	5	1.225	00:20:00	2017.06.06 14.00	440	680	16	NA	900	50	Coscis2016
Coscis.40.2.24	Coscis	40	2	24	6	1.16	00:20:00	2017.06.06 14.00	440	680	16	NA	900	50	Coscis2016
Coscis.40.2.24	Coscis	40	2	24	7	1.003	00:20:00	2017.06.06 14.00	440	680	16	NA	900	50	Coscis2016
Coscis.40.2.24	Coscis	40	2	24	8	7.517	00:20:00	2017.06.06 14.00	440	680	16	Coscis.Expo24	900	50	Coscis2016
Coscis.40.2.24	Coscis	40	2	24	9	6.164	00:20:00	2017.06.06 14.00	440	680	16	Coscis.Expo24	900	50	Coscis2016
Coscis.40.2.24	Coscis	40	2	24	10	8.889	00:20:00	2017.06.06 14.00	440	680	16	Coscis.Expo24	900	50	Coscis2016
Coscis.40.2.24	Coscis	40	2	24	11	1.293	00:20:00	2017.06.06 14.00	440	680	16	NA	900	50	Coscis2016
Coscis.40.2.24	Coscis	40	2	24	12	1.105	00:20:00	2017.06.06 14.00	440	680	16	NA	900	50	Coscis2016
Coscis.40.2.24	Coscis	40	2	24	13	1.097	00:20:00	2017.06.06 14.00	440	680	16	NA	900	50	Coscis2016
Coscis.40.2.24	Coscis	40	2	24	14	0.988	00:20:00	2017.06.06 14.00	440	680	16	NA	900	50	Coscis2016
Coscis.40.2.24	Coscis	40	2	24	15	1.098	00:20:00	2017.06.06 14.00	440	680	16	NA	900	50	Coscis2016
Coscis.40.2.24	Coscis	40	2	24	16	1.285	00:20:00	2017.06.06 14.00	440	680	16	NA	900	50	Coscis2016
Coscis.40.2.24	Coscis	40	2	24	17	1.108	00:20:00	2017.06.06 14.00	440	680	16	NA	900	50	Coscis2016
Coscis.40.2.24	Coscis	40	2	24	18	1.05	00:20:00	2017.06.06 14.00	440	680	16	NA	900	50	Coscis2016
Coscis.40.2.24	Coscis	40	2	24	19	1.146	00:20:00	2017.06.06 14.00	440	680	16	NA	900	50	Coscis2016
Coscis.40.2.24	Coscis	40	2	24	20	1.138	00:20:00	2017.06.06 14.00	440	680	16	NA	900	50	Coscis2016
Coscis.40.2.24	Coscis	40	2	24	21	1.142	00:20:00	2017.06.06 14.00	440	680	16	NA	900	50	Coscis2016
Coscis.40.2.24	Coscis	40	2	24	22	1.082	00:20:00	2017.06.06 14.00	440	680	16	NA	900	50	Coscis2016
Coscis.40.2.24	Coscis	40	2	24	23	1.109	00:20:00	2017.06.06 14.00	440	680	16	NA	900	50	Coscis2016
Coscis.40.2.24	Coscis	40	2	24	24	1.11	00:20:00	2017.06.06 14.00	440	680	16	NA	900	50	Coscis2016
Coscis.40.2.24	Coscis	40	2	24	1	1.265	00:22:30	2017.06.06 14.00	440	680	16	NA	900	50	Coscis2016
Coscis.40.2.24	Coscis	40	2	24	2	1.146	00:22:30	2017.06.06 14.00	440	680	16	NA	900	50	Coscis2016
Coscis.40.2.24	Coscis	40	2	24	3	1.16	00:22:30	2017.06.06 14.00	440	680	16	NA	900	50	Coscis2016
Coscis.40.2.24	Coscis	40	2	24	4	1.186	00:22:30	2017.06.06 14.00	440	680	16	NA	900	50	Coscis2016
Coscis.40.2.24	Coscis	40	2	24	5	1.044	00:22:30	2017.06.06 14.00	440	680	16	NA	900	50	Coscis2016
Coscis.40.2.24	Coscis	40	2	24	6	1.014	00:22:30	2017.06.06 14.00	440	680	16	NA	900	50	Coscis2016
Coscis.40.2.24	Coscis	40	2	24	7	1.014	00:22:30	2017.06.06 14.00	440	680	16	NA	900	50	Coscis2016
Coscis.40.2.24	Coscis	40	2	24	8	7.882	00:22:30	2017.06.06 14.00	440	680	16	Coscis.Expo24	900	50	Coscis2016
Coscis.40.2.24	Coscis	40	2	24	9	6.391	00:22:30	2017.06.06 14.00	440	680	16	Coscis.Expo24	900	50	Coscis2016
Coscis.40.2.24	Coscis	40	2	24	10	9.304	00:22:30	2017.06.06 14.00	440	680	16	Coscis.Expo24	900	50	Coscis2016
Coscis.40.2.24	Coscis	40	2	24	11	1.194	00:22:30	2017.06.06 14.00	440	680	16	NA	900	50	Coscis2016
Coscis.40.2.24	Coscis	40	2	24	12	1.087	00:22:30	2017.06.06 14.00	440	680	16	NA	900	50	Coscis2016
Coscis.40.2.24	Coscis	40	2	24	13	1.193	00:22:30	2017.06.06 14.00	440	680	16	NA	900	50	Coscis2016
Coscis.40.2.24	Coscis	40	2	24	14	1.231	00:22:30	2017.06.06 14.00	440	680	16	NA	900	50	Coscis2016
Coscis.40.2.24	Coscis	40	2	24	15	0.953	00:22:30	2017.06.06 14.00	440	680	16	NA	900	50	Coscis2016
Coscis.40.2.24	Coscis	40	2	24	16	1.262	00:22:30	2017.06.06 14.00	440	680	16	NA	900	50	Coscis2016
Coscis.40.2.24	Coscis	40	2	24	17	0.903	00:22:30	2017.06.06 14.00	440	680	16	NA	900	50	Coscis2016
Coscis.40.2.24	Coscis	40	2	24	18	1.066	00:22:30	2017.06.06 14.00	440	680	16	NA	900	50	Coscis2016
Coscis.40.2.24	Coscis	40	2	24	19	1.026	00:22:30	2017.06.06 14.00	440	680	16	NA	900	50	Coscis2016
Coscis.40.2.24	Coscis	40	2	24	20	1.117	00:22:30	2017.06.06 14.00	440	680	16	NA	900	50	Coscis2016
Coscis.40.2.24	Coscis	40	2	24	21	0.968	00:22:30	2017.06.06 14.00	440	680	16	NA	900	50	Coscis2016
Coscis.40.2.24	Coscis	40	2	24	22	1.096	00:22:30	2017.06.06 14.00	440	680	16	NA	900	50	Coscis2016
Coscis.40.2.24	Coscis	40	2	24	23	1.279	00:22:30	2017.06.06 14.00	440	680	16	NA	900	50	Coscis2016
Coscis.40.2.24	Coscis	40	2	24	24	1.125	00:22:30	2017.06.06 14.00	440	680	16	NA	900	50	Coscis2016
Coscis.40.2.24	Coscis	40	2	24	1	0.993	00:25:00	2017.06.06 14.00	440	680	16	NA	900	50	Coscis2016
Coscis.40.2.24	Coscis	40	2	24	2	1.041	00:25:00	2017.06.06 14.00	440	680	16	NA	900	50	Coscis2016
Coscis.40.2.24	Coscis	40	2	24	3	0.864	00:25:00	2017.06.06 14.00	440	680	16	NA	900	50	Coscis2016
Coscis.40.2.24	Coscis	40	2	24	4	1.036	00:25:00	2017.06.06 14.00	440	680	16	NA	900	50	Coscis2016
Coscis.40.2.24	Coscis	40	2	24	5	1.042	00:25:00	2017.06.06 14.00	440	680	16	NA	900	50	Coscis2016
Coscis.40.2.24	Coscis	40	2	24	6	1.01	00:25:00	2017.06.06 14.00	440	680	16	NA	900	50	Coscis2016
Coscis.40.2.24	Coscis	40	2	24	7	1.011	00:25:00	2017.06.06 14.00	440	680	16	NA	900	50	Coscis2016
Coscis.40.2.24	Coscis	40	2	24	8	7.992	00:25:00	2017.06.06 14.00	440	680	16	Coscis.Expo24	900	50	Coscis2016
Coscis.40.2.24	Coscis	40	2	24	9	6.255	00:25:00	2017.06.06 14.00	440	680	16	Coscis.Expo24	900	50	Coscis2016
Coscis.40.2.24	Coscis	40	2	24	10	9.372	00:25:00	2017.06.06 14.00	440	680	16	Coscis.Expo24	900	50	Coscis2016
Coscis.40.2.24	Coscis	40	2	24	11	1.128	00:25:00	2017.06.06 14.00	440	680	16	NA	900	50	Coscis2016
Coscis.40.2.24	Coscis	40	2	24	12	0.984	00:25:00	2017.06.06 14.00	440	680	16	NA	900	50	Coscis2016
Coscis.40.2.24	Coscis	40	2	24	13	0.935	00:25:00	2017.06.06 14.00	440	680	16	NA	900	50	Coscis2016
Coscis.40.2.24	Coscis	40	2	24	14	1.114	00:25:00	2017.06.06 14.00	440	680	16	NA	900	50	Coscis2016
Coscis.40.2.24	Coscis	40	2	24	15	1.006	00:25:00	2017.06.06 14.00	440	680	16	NA	900	50	Coscis2016
Coscis.40.2.24	Coscis	40	2	24	16	1.099	00:25:00	2017.06.06 14.00	440	680	16	NA	900	50	Coscis2016
Coscis.40.2.24	Coscis	40	2	24	17	0.97	00:25:00	2017.06.06 14.00	440	680	16	NA	900	50	Coscis2016
Coscis.40.2.24	Coscis	40	2	24	18	1.087	00:25:00	2017.06.06 14.00	440	680	16	NA	900	50	Coscis2016
Coscis.40.2.24	Coscis	40	2	24	19	1.231	00:25:00	2017.06.06 14.00	440	680	16	NA	900	50	Coscis2016
Coscis.40.2.24	Coscis	40	2	24	20	1.09	00:25:00	2017.06.06 14.00	440	680	16	NA	900	50	Coscis2016
Coscis.40.2.24	Coscis	40	2	24	21	1.148	00:25:00	2017.06.06 14.00	440	680	16	NA	900	50	Coscis2016
Coscis.40.2.24	Coscis	40	2	24	22	1.217	00:25:00	2017.06.06 14.00	440	680	16	NA	900	50	Coscis2016
Coscis.40.2.24	Coscis	40	2	24	23	1.292	00:25:00	2017.06.06 14.00	440	680	16	NA	900	50	Coscis2016
Coscis.40.2.24	Coscis	40	2	24	24	1.085	00:25:00	2017.06.06 14.00	440	680	16	NA	900	50	Coscis2016
Coscis.40.2.24	Coscis	40	2	24	1	1.097	00:27:30	2017.06.06 14.00	440	680	16	NA	900	50	Coscis2016
Coscis.40.2.24	Coscis	40	2	24	2	0.95	00:27:30	2017.06.06 14.00	440	680	16	NA	900	50	Coscis2016
Coscis.40.2.24	Coscis	40	2	24	3	1.061	00:27:30	2017.06.06 14.00	440	680	16	NA	900	50	Coscis2016
Coscis.40.2.24	Coscis	40	2	24	4	1.168	00:27:30	2017.06.06 14.00	440	680	16	NA	900	50	Coscis2016
Coscis.40.2.24	Coscis	40	2	24	5	1.214	00:27:30	2017.06.06 14.00	440	680	16	NA	900	50	Coscis2016
Coscis.40.2.24	Coscis	40	2	24	6	1.09	00:27:30	2017.06.06 14.00	440	680	16	NA	900	50	Coscis2016
Coscis.40.2.24	Coscis	40	2	24	7	1.027	00:27:30	2017.06.06 14.00	440	680	16	NA	900	50	Coscis2016
Coscis.40.2.24	Coscis	40	2	24	8	7.891	00:27:30	2017.06.06 14.00	440	680	16	Coscis.Expo24	900	50	Coscis2016
Coscis.40.2.24	Coscis	40	2	24	9	6.054	00:27:30	2017.06.06 14.00	440	680	16	Coscis.Expo24	900	50	Coscis2016
Coscis.40.2.24	Coscis	40	2	24	10	8.547	00:27:30	2017.06.06 14.00	440	680	16	Coscis.Expo24	900	50	Coscis2016
Coscis.40.2.24	Coscis	40	2	24	11	1.064	00:27:30	2017.06.06 14.00	440	680	16	NA	900	50	Coscis2016
Coscis.40.2.24	Coscis	40	2	24	12	1.156	00:27:30	2017.06.06 14.00	440	680	16	NA	900	50	Coscis2016
Coscis.40.2.24	Coscis	40	2	24	13	1.152	00:27:30	2017.06.06 14.00	440	680	16	NA	900	50	Coscis2016
Coscis.40.2.24	Coscis	40	2	24	14	1.191	00:27:30	2017.06.06 14.00	440	680	16	NA	900	50	Coscis2016
Coscis.40.2.24	Coscis	40	2	24	15	1.303	00:27:30	2017.06.06 14.00	440	680	16	NA	900	50	Coscis2016
Coscis.40.2.24	Coscis	40	2	24	16	1.135	00:27:30	2017.06.06 14.00	440	680	16	NA	900	50	Coscis2016
Coscis.40.2.24	Coscis	40	2	24	17	1.168	00:27:30	2017.06.06 14.00	440	680	16	NA	900	50	Coscis2016
Coscis.40.2.24	Coscis	40	2	24	18	1.019	00:27:30	2017.06.06 14.00	440	680	16	NA	900	50	Coscis2016
Coscis.40.2.24	Coscis	40	2	24	19	0.952	00:27:30	2017.06.06 14.00	440	680	16	NA	900	50	Coscis2016
Coscis.40.2.24	Coscis	40	2	24	20	1.011	00:27:30	2017.06.06 14.00	440	680	16	NA	900	50	Coscis2016
Coscis.40.2.24	Coscis	40	2	24	21	0.985	00:27:30	2017.06.06 14.00	440	680	16	NA	900	50	Coscis2016
Coscis.40.2.24	Coscis	40	2	24	22	0.996	00:27:30	2017.06.06 14.00	440	680	16	NA	900	50	Coscis2016
Coscis.40.2.24	Coscis	40	2	24	23	1.248	00:27:30	2017.06.06 14.00	440	680	16	NA	900	50	Coscis2016
Coscis.40.2.24	Coscis	40	2	24	24	1.135	00:27:30	2017.06.06 14.00	440	680	16	NA	900	50	Coscis2016
Coscis.40.2.24	Coscis	40	2	24	1	1.08	00:30:00	2017.06.06 14.00	440	680	16	NA	900	50	Coscis2016
Coscis.40.2.24	Coscis	40	2	24	2	1.023	00:30:00	2017.06.06 14.00	440	680	16	NA	900	50	Coscis2016
Coscis.40.2.24	Coscis	40	2	24	3	1.077	00:30:00	2017.06.06 14.00	440	680	16	NA	900	50	Coscis2016
Coscis.40.2.24	Coscis	40	2	24	4	1.107	00:30:00	2017.06.06 14.00	440	680	16	NA	900	50	Coscis2016
Coscis.40.2.24	Coscis	40	2	24	5	1.285	00:30:00	2017.06.06 14.00	440	680	16	NA	900	50	Coscis2016
Coscis.40.2.24	Coscis	40	2	24	6	1.061	00:30:00	2017.06.06 14.00	440	680	16	NA	900	50	Coscis2016
Coscis.40.2.24	Coscis	40	2	24	7	1.086	00:30:00	2017.06.06 14.00	440	680	16	NA	900	50	Coscis2016
Coscis.40.2.24	Coscis	40	2	24	8	7.634	00:30:00	2017.06.06 14.00	440	680	16	Coscis.Expo24	900	50	Coscis2016
Coscis.40.2.24	Coscis	40	2	24	9	6.068	00:30:00	2017.06.06 14.00	440	680	16	Coscis.Expo24	900	50	Coscis2016
Coscis.40.2.24	Coscis	40	2	24	10	8.505	00:30:00	2017.06.06 14.00	440	680	16	Coscis.Expo24	900	50	Coscis2016
Coscis.40.2.24	Coscis	40	2	24	11	1.197	00:30:00	2017.06.06 14.00	440	680	16	NA	900	50	Coscis2016
Coscis.40.2.24	Coscis	40	2	24	12	1.097	00:30:00	2017.06.06 14.00	440	680	16	NA	900	50	Coscis2016
Coscis.40.2.24	Coscis	40	2	24	13	1.033	00:30:00	2017.06.06 14.00	440	680	16	NA	900	50	Coscis2016
Coscis.40.2.24	Coscis	40	2	24	14	1.096	00:30:00	2017.06.06 14.00	440	680	16	NA	900	50	Coscis2016
Coscis.40.2.24	Coscis	40	2	24	15	1.259	00:30:00	2017.06.06 14.00	440	680	16	NA	900	50	Coscis2016
Coscis.40.2.24	Coscis	40	2	24	16	1.238	00:30:00	2017.06.06 14.00	440	680	16	NA	900	50	Coscis2016
Coscis.40.2.24	Coscis	40	2	24	17	1.151	00:30:00	2017.06.06 14.00	440	680	16	NA	900	50	Coscis2016
Coscis.40.2.24	Coscis	40	2	24	18	1.013	00:30:00	2017.06.06 14.00	440	680	16	NA	900	50	Coscis2016
Coscis.40.2.24	Coscis	40	2	24	19	1.14	00:30:00	2017.06.06 14.00	440	680	16	NA	900	50	Coscis2016
Coscis.40.2.24	Coscis	40	2	24	20	1.037	00:30:00	2017.06.06 14.00	440	680	16	NA	900	50	Coscis2016
Coscis.40.2.24	Coscis	40	2	24	21	1.019	00:30:00	2017.06.06 14.00	440	680	16	NA	900	50	Coscis2016
Coscis.40.2.24	Coscis	40	2	24	22	1.183	00:30:00	2017.06.06 14.00	440	680	16	NA	900	50	Coscis2016
Coscis.40.2.24	Coscis	40	2	24	23	1.386	00:30:00	2017.06.06 14.00	440	680	16	NA	900	50	Coscis2016
Coscis.40.2.24	Coscis	40	2	24	24	1.09	00:30:00	2017.06.06 14.00	440	680	16	NA	900	50	Coscis2016
Coscis.40.2.24	Coscis	40	2	24	1	1.021	00:32:30	2017.06.06 14.00	440	680	16	NA	900	50	Coscis2016
Coscis.40.2.24	Coscis	40	2	24	2	0.994	00:32:30	2017.06.06 14.00	440	680	16	NA	900	50	Coscis2016
Coscis.40.2.24	Coscis	40	2	24	3	0.985	00:32:30	2017.06.06 14.00	440	680	16	NA	900	50	Coscis2016
Coscis.40.2.24	Coscis	40	2	24	4	1.173	00:32:30	2017.06.06 14.00	440	680	16	NA	900	50	Coscis2016
Coscis.40.2.24	Coscis	40	2	24	5	0.992	00:32:30	2017.06.06 14.00	440	680	16	NA	900	50	Coscis2016
Coscis.40.2.24	Coscis	40	2	24	6	1.078	00:32:30	2017.06.06 14.00	440	680	16	NA	900	50	Coscis2016
Coscis.40.2.24	Coscis	40	2	24	7	1.063	00:32:30	2017.06.06 14.00	440	680	16	NA	900	50	Coscis2016
Coscis.40.2.24	Coscis	40	2	24	8	7.608	00:32:30	2017.06.06 14.00	440	680	16	Coscis.Expo24	900	50	Coscis2016
Coscis.40.2.24	Coscis	40	2	24	9	6.446	00:32:30	2017.06.06 14.00	440	680	16	Coscis.Expo24	900	50	Coscis2016
Coscis.40.2.24	Coscis	40	2	24	10	8.254	00:32:30	2017.06.06 14.00	440	680	16	Coscis.Expo24	900	50	Coscis2016
Coscis.40.2.24	Coscis	40	2	24	11	1.058	00:32:30	2017.06.06 14.00	440	680	16	NA	900	50	Coscis2016
Coscis.40.2.24	Coscis	40	2	24	12	1.036	00:32:30	2017.06.06 14.00	440	680	16	NA	900	50	Coscis2016
Coscis.40.2.24	Coscis	40	2	24	13	1.11	00:32:30	2017.06.06 14.00	440	680	16	NA	900	50	Coscis2016
Coscis.40.2.24	Coscis	40	2	24	14	1.325	00:32:30	2017.06.06 14.00	440	680	16	NA	900	50	Coscis2016
Coscis.40.2.24	Coscis	40	2	24	15	1	00:32:30	2017.06.06 14.00	440	680	16	NA	900	50	Coscis2016
Coscis.40.2.24	Coscis	40	2	24	16	1.171	00:32:30	2017.06.06 14.00	440	680	16	NA	900	50	Coscis2016
Coscis.40.2.24	Coscis	40	2	24	17	1.01	00:32:30	2017.06.06 14.00	440	680	16	NA	900	50	Coscis2016
Coscis.40.2.24	Coscis	40	2	24	18	1.115	00:32:30	2017.06.06 14.00	440	680	16	NA	900	50	Coscis2016
Coscis.40.2.24	Coscis	40	2	24	19	1.114	00:32:30	2017.06.06 14.00	440	680	16	NA	900	50	Coscis2016
Coscis.40.2.24	Coscis	40	2	24	20	1.01	00:32:30	2017.06.06 14.00	440	680	16	NA	900	50	Coscis2016
Coscis.40.2.24	Coscis	40	2	24	21	1.12	00:32:30	2017.06.06 14.00	440	680	16	NA	900	50	Coscis2016
Coscis.40.2.24	Coscis	40	2	24	22	1.359	00:32:30	2017.06.06 14.00	440	680	16	NA	900	50	Coscis2016
Coscis.40.2.24	Coscis	40	2	24	23	1.076	00:32:30	2017.06.06 14.00	440	680	16	NA	900	50	Coscis2016
Coscis.40.2.24	Coscis	40	2	24	24	1.107	00:32:30	2017.06.06 14.00	440	680	16	NA	900	50	Coscis2016
Coscis.40.2.24	Coscis	40	2	24	1	1.028	00:35:00	2017.06.06 14.00	440	680	16	NA	900	50	Coscis2016
Coscis.40.2.24	Coscis	40	2	24	2	1.307	00:35:00	2017.06.06 14.00	440	680	16	NA	900	50	Coscis2016
Coscis.40.2.24	Coscis	40	2	24	3	1.093	00:35:00	2017.06.06 14.00	440	680	16	NA	900	50	Coscis2016
Coscis.40.2.24	Coscis	40	2	24	4	1.104	00:35:00	2017.06.06 14.00	440	680	16	NA	900	50	Coscis2016
Coscis.40.2.24	Coscis	40	2	24	5	1.094	00:35:00	2017.06.06 14.00	440	680	16	NA	900	50	Coscis2016
Coscis.40.2.24	Coscis	40	2	24	6	1.122	00:35:00	2017.06.06 14.00	440	680	16	NA	900	50	Coscis2016
Coscis.40.2.24	Coscis	40	2	24	7	1.112	00:35:00	2017.06.06 14.00	440	680	16	NA	900	50	Coscis2016
Coscis.40.2.24	Coscis	40	2	24	8	7.674	00:35:00	2017.06.06 14.00	440	680	16	Coscis.Expo24	900	50	Coscis2016
Coscis.40.2.24	Coscis	40	2	24	9	6.465	00:35:00	2017.06.06 14.00	440	680	16	Coscis.Expo24	900	50	Coscis2016
Coscis.40.2.24	Coscis	40	2	24	10	8.445	00:35:00	2017.06.06 14.00	440	680	16	Coscis.Expo24	900	50	Coscis2016
Coscis.40.2.24	Coscis	40	2	24	11	1.341	00:35:00	2017.06.06 14.00	440	680	16	NA	900	50	Coscis2016
Coscis.40.2.24	Coscis	40	2	24	12	1.092	00:35:00	2017.06.06 14.00	440	680	16	NA	900	50	Coscis2016
Coscis.40.2.24	Coscis	40	2	24	13	1.055	00:35:00	2017.06.06 14.00	440	680	16	NA	900	50	Coscis2016
Coscis.40.2.24	Coscis	40	2	24	14	1.241	00:35:00	2017.06.06 14.00	440	680	16	NA	900	50	Coscis2016
Coscis.40.2.24	Coscis	40	2	24	15	0.996	00:35:00	2017.06.06 14.00	440	680	16	NA	900	50	Coscis2016
Coscis.40.2.24	Coscis	40	2	24	16	1.353	00:35:00	2017.06.06 14.00	440	680	16	NA	900	50	Coscis2016
Coscis.40.2.24	Coscis	40	2	24	17	1.097	00:35:00	2017.06.06 14.00	440	680	16	NA	900	50	Coscis2016
Coscis.40.2.24	Coscis	40	2	24	18	0.954	00:35:00	2017.06.06 14.00	440	680	16	NA	900	50	Coscis2016
Coscis.40.2.24	Coscis	40	2	24	19	0.988	00:35:00	2017.06.06 14.00	440	680	16	NA	900	50	Coscis2016
Coscis.40.2.24	Coscis	40	2	24	20	1.318	00:35:00	2017.06.06 14.00	440	680	16	NA	900	50	Coscis2016
Coscis.40.2.24	Coscis	40	2	24	21	1.184	00:35:00	2017.06.06 14.00	440	680	16	NA	900	50	Coscis2016
Coscis.40.2.24	Coscis	40	2	24	22	1.114	00:35:00	2017.06.06 14.00	440	680	16	NA	900	50	Coscis2016
Coscis.40.2.24	Coscis	40	2	24	23	1.066	00:35:00	2017.06.06 14.00	440	680	16	NA	900	50	Coscis2016
Coscis.40.2.24	Coscis	40	2	24	24	1.186	00:35:00	2017.06.06 14.00	440	680	16	NA	900	50	Coscis2016
Coscis.40.2.24	Coscis	40	2	24	1	1.179	00:37:30	2017.06.06 14.00	440	680	16	NA	900	50	Coscis2016
Coscis.40.2.24	Coscis	40	2	24	2	1.096	00:37:30	2017.06.06 14.00	440	680	16	NA	900	50	Coscis2016
Coscis.40.2.24	Coscis	40	2	24	3	1.115	00:37:30	2017.06.06 14.00	440	680	16	NA	900	50	Coscis2016
Coscis.40.2.24	Coscis	40	2	24	4	1.135	00:37:30	2017.06.06 14.00	440	680	16	NA	900	50	Coscis2016
Coscis.40.2.24	Coscis	40	2	24	5	1	00:37:30	2017.06.06 14.00	440	680	16	NA	900	50	Coscis2016
Coscis.40.2.24	Coscis	40	2	24	6	1.122	00:37:30	2017.06.06 14.00	440	680	16	NA	900	50	Coscis2016
Coscis.40.2.24	Coscis	40	2	24	7	1.267	00:37:30	2017.06.06 14.00	440	680	16	NA	900	50	Coscis2016
Coscis.40.2.24	Coscis	40	2	24	8	7.392	00:37:30	2017.06.06 14.00	440	680	16	Coscis.Expo24	900	50	Coscis2016
Coscis.40.2.24	Coscis	40	2	24	9	5.873	00:37:30	2017.06.06 14.00	440	680	16	Coscis.Expo24	900	50	Coscis2016
Coscis.40.2.24	Coscis	40	2	24	10	8.595	00:37:30	2017.06.06 14.00	440	680	16	Coscis.Expo24	900	50	Coscis2016
Coscis.40.2.24	Coscis	40	2	24	11	1.042	00:37:30	2017.06.06 14.00	440	680	16	NA	900	50	Coscis2016
Coscis.40.2.24	Coscis	40	2	24	12	0.94	00:37:30	2017.06.06 14.00	440	680	16	NA	900	50	Coscis2016
Coscis.40.2.24	Coscis	40	2	24	13	0.929	00:37:30	2017.06.06 14.00	440	680	16	NA	900	50	Coscis2016
Coscis.40.2.24	Coscis	40	2	24	14	1.023	00:37:30	2017.06.06 14.00	440	680	16	NA	900	50	Coscis2016
Coscis.40.2.24	Coscis	40	2	24	15	1.021	00:37:30	2017.06.06 14.00	440	680	16	NA	900	50	Coscis2016
Coscis.40.2.24	Coscis	40	2	24	16	1.327	00:37:30	2017.06.06 14.00	440	680	16	NA	900	50	Coscis2016
Coscis.40.2.24	Coscis	40	2	24	17	1.015	00:37:30	2017.06.06 14.00	440	680	16	NA	900	50	Coscis2016
Coscis.40.2.24	Coscis	40	2	24	18	1.158	00:37:30	2017.06.06 14.00	440	680	16	NA	900	50	Coscis2016
Coscis.40.2.24	Coscis	40	2	24	19	1.124	00:37:30	2017.06.06 14.00	440	680	16	NA	900	50	Coscis2016
Coscis.40.2.24	Coscis	40	2	24	20	1.105	00:37:30	2017.06.06 14.00	440	680	16	NA	900	50	Coscis2016
Coscis.40.2.24	Coscis	40	2	24	21	1.094	00:37:30	2017.06.06 14.00	440	680	16	NA	900	50	Coscis2016
Coscis.40.2.24	Coscis	40	2	24	22	1.152	00:37:30	2017.06.06 14.00	440	680	16	NA	900	50	Coscis2016
Coscis.40.2.24	Coscis	40	2	24	23	1.297	00:37:30	2017.06.06 14.00	440	680	16	NA	900	50	Coscis2016
Coscis.40.2.24	Coscis	40	2	24	24	0.979	00:37:30	2017.06.06 14.00	440	680	16	NA	900	50	Coscis2016
Coscis.40.2.24	Coscis	40	2	24	1	1.097	00:40:00	2017.06.06 14.00	440	680	16	NA	900	50	Coscis2016
Coscis.40.2.24	Coscis	40	2	24	2	1.099	00:40:00	2017.06.06 14.00	440	680	16	NA	900	50	Coscis2016
Coscis.40.2.24	Coscis	40	2	24	3	1.026	00:40:00	2017.06.06 14.00	440	680	16	NA	900	50	Coscis2016
Coscis.40.2.24	Coscis	40	2	24	4	1.108	00:40:00	2017.06.06 14.00	440	680	16	NA	900	50	Coscis2016
Coscis.40.2.24	Coscis	40	2	24	5	0.956	00:40:00	2017.06.06 14.00	440	680	16	NA	900	50	Coscis2016
Coscis.40.2.24	Coscis	40	2	24	6	1.032	00:40:00	2017.06.06 14.00	440	680	16	NA	900	50	Coscis2016
Coscis.40.2.24	Coscis	40	2	24	7	1.101	00:40:00	2017.06.06 14.00	440	680	16	NA	900	50	Coscis2016
Coscis.40.2.24	Coscis	40	2	24	8	7.45	00:40:00	2017.06.06 14.00	440	680	16	Coscis.Expo24	900	50	Coscis2016
Coscis.40.2.24	Coscis	40	2	24	9	5.881	00:40:00	2017.06.06 14.00	440	680	16	Coscis.Expo24	900	50	Coscis2016
Coscis.40.2.24	Coscis	40	2	24	10	8.187	00:40:00	2017.06.06 14.00	440	680	16	Coscis.Expo24	900	50	Coscis2016
Coscis.40.2.24	Coscis	40	2	24	11	0.949	00:40:00	2017.06.06 14.00	440	680	16	NA	900	50	Coscis2016
Coscis.40.2.24	Coscis	40	2	24	12	1.134	00:40:00	2017.06.06 14.00	440	680	16	NA	900	50	Coscis2016
Coscis.40.2.24	Coscis	40	2	24	13	1.058	00:40:00	2017.06.06 14.00	440	680	16	NA	900	50	Coscis2016
Coscis.40.2.24	Coscis	40	2	24	14	1.05	00:40:00	2017.06.06 14.00	440	680	16	NA	900	50	Coscis2016
Coscis.40.2.24	Coscis	40	2	24	15	0.958	00:40:00	2017.06.06 14.00	440	680	16	NA	900	50	Coscis2016
Coscis.40.2.24	Coscis	40	2	24	16	1.035	00:40:00	2017.06.06 14.00	440	680	16	NA	900	50	Coscis2016
Coscis.40.2.24	Coscis	40	2	24	17	1.136	00:40:00	2017.06.06 14.00	440	680	16	NA	900	50	Coscis2016
Coscis.40.2.24	Coscis	40	2	24	18	1.053	00:40:00	2017.06.06 14.00	440	680	16	NA	900	50	Coscis2016
Coscis.40.2.24	Coscis	40	2	24	19	1.076	00:40:00	2017.06.06 14.00	440	680	16	NA	900	50	Coscis2016
Coscis.40.2.24	Coscis	40	2	24	20	1.068	00:40:00	2017.06.06 14.00	440	680	16	NA	900	50	Coscis2016
Coscis.40.2.24	Coscis	40	2	24	21	0.938	00:40:00	2017.06.06 14.00	440	680	16	NA	900	50	Coscis2016
Coscis.40.2.24	Coscis	40	2	24	22	1.071	00:40:00	2017.06.06 14.00	440	680	16	NA	900	50	Coscis2016
Coscis.40.2.24	Coscis	40	2	24	23	1.166	00:40:00	2017.06.06 14.00	440	680	16	NA	900	50	Coscis2016
Coscis.40.2.24	Coscis	40	2	24	24	1.138	00:40:00	2017.06.06 14.00	440	680	16	NA	900	50	Coscis2016
