# Supplementary material for: Sinking towards destiny: High throughput measurement of phytoplankton sinking rates through time-resolved fluorescence plate spectroscopy
Source: PLoS One. 2017 Oct 3;12(10):e0185166. doi: 10.1371/journal.pone.0185166 (PMC5626032; doi:10.1371/journal.pone.0185166)
Supplement: S1 Script — (ZIP) [file pone.0185166.s002.zip › SinkWORX/SinkingRates/WTSkele2016_Sink.Database.csv]

TaTIR	Taxon	Time	Interval	Round	Well	RFU	Time.Interval	Plate.Innoc.Date	Ex.WaveL	Em.WaveL	Growth.Temp	Mut.ID	CO2	Growth.Light	Project.Name
Skele.180.10.6	Skele	180	10	6	1	1.26	00:00:00	2017.01.18 15.30	440	680	16	NA	900	50	WTSkele2016
Skele.180.10.6	Skele	180	10	6	2	1.357	00:00:00	2017.01.18 15.30	440	680	16	NA	900	50	WTSkele2016
Skele.180.10.6	Skele	180	10	6	3	1.037	00:00:00	2017.01.18 15.30	440	680	16	NA	900	50	WTSkele2016
Skele.180.10.6	Skele	180	10	6	4	1.014	00:00:00	2017.01.18 15.30	440	680	16	NA	900	50	WTSkele2016
Skele.180.10.6	Skele	180	10	6	5	1.156	00:00:00	2017.01.18 15.30	440	680	16	NA	900	50	WTSkele2016
Skele.180.10.6	Skele	180	10	6	6	1.375	00:00:00	2017.01.18 15.30	440	680	16	NA	900	50	WTSkele2016
Skele.180.10.6	Skele	180	10	6	7	1.432	00:00:00	2017.01.18 15.30	440	680	16	NA	900	50	WTSkele2016
Skele.180.10.6	Skele	180	10	6	8	1.491	00:00:00	2017.01.18 15.30	440	680	16	NA	900	50	WTSkele2016
Skele.180.10.6	Skele	180	10	6	9	1.447	00:00:00	2017.01.18 15.30	440	680	16	NA	900	50	WTSkele2016
Skele.180.10.6	Skele	180	10	6	10	1.508	00:00:00	2017.01.18 15.30	440	680	16	NA	900	50	WTSkele2016
Skele.180.10.6	Skele	180	10	6	11	1.247	00:00:00	2017.01.18 15.30	440	680	16	NA	900	50	WTSkele2016
Skele.180.10.6	Skele	180	10	6	12	1.333	00:00:00	2017.01.18 15.30	440	680	16	NA	900	50	WTSkele2016
Skele.180.10.6	Skele	180	10	6	13	1.322	00:00:00	2017.01.18 15.30	440	680	16	NA	900	50	WTSkele2016
Skele.180.10.6	Skele	180	10	6	14	1.325	00:00:00	2017.01.18 15.30	440	680	16	NA	900	50	WTSkele2016
Skele.180.10.6	Skele	180	10	6	15	1.135	00:00:00	2017.01.18 15.30	440	680	16	NA	900	50	WTSkele2016
Skele.180.10.6	Skele	180	10	6	16	1.297	00:00:00	2017.01.18 15.30	440	680	16	NA	900	50	WTSkele2016
Skele.180.10.6	Skele	180	10	6	17	1.446	00:00:00	2017.01.18 15.30	440	680	16	NA	900	50	WTSkele2016
Skele.180.10.6	Skele	180	10	6	18	1.358	00:00:00	2017.01.18 15.30	440	680	16	NA	900	50	WTSkele2016
Skele.180.10.6	Skele	180	10	6	19	1.362	00:00:00	2017.01.18 15.30	440	680	16	NA	900	50	WTSkele2016
Skele.180.10.6	Skele	180	10	6	20	1.498	00:00:00	2017.01.18 15.30	440	680	16	NA	900	50	WTSkele2016
Skele.180.10.6	Skele	180	10	6	21	1.117	00:00:00	2017.01.18 15.30	440	680	16	NA	900	50	WTSkele2016
Skele.180.10.6	Skele	180	10	6	22	1.283	00:00:00	2017.01.18 15.30	440	680	16	NA	900	50	WTSkele2016
Skele.180.10.6	Skele	180	10	6	23	1.285	00:00:00	2017.01.18 15.30	440	680	16	NA	900	50	WTSkele2016
Skele.180.10.6	Skele	180	10	6	24	1.403	00:00:00	2017.01.18 15.30	440	680	16	NA	900	50	WTSkele2016
Skele.180.10.6	Skele	180	10	6	25	1.184	00:00:00	2017.01.18 15.30	440	680	16	NA	900	50	WTSkele2016
Skele.180.10.6	Skele	180	10	6	26	1.389	00:00:00	2017.01.18 15.30	440	680	16	NA	900	50	WTSkele2016
Skele.180.10.6	Skele	180	10	6	27	1.285	00:00:00	2017.01.18 15.30	440	680	16	NA	900	50	WTSkele2016
Skele.180.10.6	Skele	180	10	6	28	1.322	00:00:00	2017.01.18 15.30	440	680	16	NA	900	50	WTSkele2016
Skele.180.10.6	Skele	180	10	6	29	1.179	00:00:00	2017.01.18 15.30	440	680	16	NA	900	50	WTSkele2016
Skele.180.10.6	Skele	180	10	6	30	1.641	00:00:00	2017.01.18 15.30	440	680	16	NA	900	50	WTSkele2016
Skele.180.10.6	Skele	180	10	6	31	1.453	00:00:00	2017.01.18 15.30	440	680	16	NA	900	50	WTSkele2016
Skele.180.10.6	Skele	180	10	6	32	1.603	00:00:00	2017.01.18 15.30	440	680	16	NA	900	50	WTSkele2016
Skele.180.10.6	Skele	180	10	6	33	1.432	00:00:00	2017.01.18 15.30	440	680	16	NA	900	50	WTSkele2016
Skele.180.10.6	Skele	180	10	6	34	1.384	00:00:00	2017.01.18 15.30	440	680	16	NA	900	50	WTSkele2016
Skele.180.10.6	Skele	180	10	6	35	1.288	00:00:00	2017.01.18 15.30	440	680	16	NA	900	50	WTSkele2016
Skele.180.10.6	Skele	180	10	6	36	1.391	00:00:00	2017.01.18 15.30	440	680	16	NA	900	50	WTSkele2016
Skele.180.10.6	Skele	180	10	6	37	1.281	00:00:00	2017.01.18 15.30	440	680	16	NA	900	50	WTSkele2016
Skele.180.10.6	Skele	180	10	6	38	1.208	00:00:00	2017.01.18 15.30	440	680	16	NA	900	50	WTSkele2016
Skele.180.10.6	Skele	180	10	6	39	1.255	00:00:00	2017.01.18 15.30	440	680	16	NA	900	50	WTSkele2016
Skele.180.10.6	Skele	180	10	6	40	1.207	00:00:00	2017.01.18 15.30	440	680	16	NA	900	50	WTSkele2016
Skele.180.10.6	Skele	180	10	6	41	48.266	00:00:00	2017.01.18 15.30	440	680	16	NA	900	50	WTSkele2016
Skele.180.10.6	Skele	180	10	6	42	34.88	00:00:00	2017.01.18 15.30	440	680	16	NA	900	50	WTSkele2016
Skele.180.10.6	Skele	180	10	6	43	48.327	00:00:00	2017.01.18 15.30	440	680	16	NA	900	50	WTSkele2016
Skele.180.10.6	Skele	180	10	6	44	1.743	00:00:00	2017.01.18 15.30	440	680	16	NA	900	50	WTSkele2016
Skele.180.10.6	Skele	180	10	6	45	1.293	00:00:00	2017.01.18 15.30	440	680	16	NA	900	50	WTSkele2016
Skele.180.10.6	Skele	180	10	6	46	1.26	00:00:00	2017.01.18 15.30	440	680	16	NA	900	50	WTSkele2016
Skele.180.10.6	Skele	180	10	6	47	1.41	00:00:00	2017.01.18 15.30	440	680	16	NA	900	50	WTSkele2016
Skele.180.10.6	Skele	180	10	6	48	1.31	00:00:00	2017.01.18 15.30	440	680	16	NA	900	50	WTSkele2016
Skele.180.10.6	Skele	180	10	6	49	1.311	00:00:00	2017.01.18 15.30	440	680	16	NA	900	50	WTSkele2016
Skele.180.10.6	Skele	180	10	6	50	0.978	00:00:00	2017.01.18 15.30	440	680	16	NA	900	50	WTSkele2016
Skele.180.10.6	Skele	180	10	6	51	1.212	00:00:00	2017.01.18 15.30	440	680	16	NA	900	50	WTSkele2016
Skele.180.10.6	Skele	180	10	6	52	1.378	00:00:00	2017.01.18 15.30	440	680	16	NA	900	50	WTSkele2016
Skele.180.10.6	Skele	180	10	6	53	60.603	00:00:00	2017.01.18 15.30	440	680	16	Skele.Expo	900	50	WTSkele2016
Skele.180.10.6	Skele	180	10	6	54	48.735	00:00:00	2017.01.18 15.30	440	680	16	Skele.Expo	900	50	WTSkele2016
Skele.180.10.6	Skele	180	10	6	55	54.121	00:00:00	2017.01.18 15.30	440	680	16	Skele.Expo	900	50	WTSkele2016
Skele.180.10.6	Skele	180	10	6	56	1.557	00:00:00	2017.01.18 15.30	440	680	16	NA	900	50	WTSkele2016
Skele.180.10.6	Skele	180	10	6	57	1.192	00:00:00	2017.01.18 15.30	440	680	16	NA	900	50	WTSkele2016
Skele.180.10.6	Skele	180	10	6	58	1.365	00:00:00	2017.01.18 15.30	440	680	16	NA	900	50	WTSkele2016
Skele.180.10.6	Skele	180	10	6	59	1.362	00:00:00	2017.01.18 15.30	440	680	16	NA	900	50	WTSkele2016
Skele.180.10.6	Skele	180	10	6	60	1.234	00:00:00	2017.01.18 15.30	440	680	16	NA	900	50	WTSkele2016
Skele.180.10.6	Skele	180	10	6	61	2.229	00:00:00	2017.01.18 15.30	440	680	16	NA	900	50	WTSkele2016
Skele.180.10.6	Skele	180	10	6	62	1.369	00:00:00	2017.01.18 15.30	440	680	16	NA	900	50	WTSkele2016
Skele.180.10.6	Skele	180	10	6	63	1.186	00:00:00	2017.01.18 15.30	440	680	16	NA	900	50	WTSkele2016
Skele.180.10.6	Skele	180	10	6	64	1.244	00:00:00	2017.01.18 15.30	440	680	16	NA	900	50	WTSkele2016
Skele.180.10.6	Skele	180	10	6	65	1.514	00:00:00	2017.01.18 15.30	440	680	16	NA	900	50	WTSkele2016
Skele.180.10.6	Skele	180	10	6	66	1.272	00:00:00	2017.01.18 15.30	440	680	16	NA	900	50	WTSkele2016
Skele.180.10.6	Skele	180	10	6	67	1.279	00:00:00	2017.01.18 15.30	440	680	16	NA	900	50	WTSkele2016
Skele.180.10.6	Skele	180	10	6	68	1.213	00:00:00	2017.01.18 15.30	440	680	16	NA	900	50	WTSkele2016
Skele.180.10.6	Skele	180	10	6	69	1.481	00:00:00	2017.01.18 15.30	440	680	16	NA	900	50	WTSkele2016
Skele.180.10.6	Skele	180	10	6	70	1.434	00:00:00	2017.01.18 15.30	440	680	16	NA	900	50	WTSkele2016
Skele.180.10.6	Skele	180	10	6	71	1.222	00:00:00	2017.01.18 15.30	440	680	16	NA	900	50	WTSkele2016
Skele.180.10.6	Skele	180	10	6	72	1.361	00:00:00	2017.01.18 15.30	440	680	16	NA	900	50	WTSkele2016
Skele.180.10.6	Skele	180	10	6	73	1.25	00:00:00	2017.01.18 15.30	440	680	16	NA	900	50	WTSkele2016
Skele.180.10.6	Skele	180	10	6	74	1.322	00:00:00	2017.01.18 15.30	440	680	16	NA	900	50	WTSkele2016
Skele.180.10.6	Skele	180	10	6	75	1.406	00:00:00	2017.01.18 15.30	440	680	16	NA	900	50	WTSkele2016
Skele.180.10.6	Skele	180	10	6	76	1.135	00:00:00	2017.01.18 15.30	440	680	16	NA	900	50	WTSkele2016
Skele.180.10.6	Skele	180	10	6	77	1.419	00:00:00	2017.01.18 15.30	440	680	16	NA	900	50	WTSkele2016
Skele.180.10.6	Skele	180	10	6	78	1.286	00:00:00	2017.01.18 15.30	440	680	16	NA	900	50	WTSkele2016
Skele.180.10.6	Skele	180	10	6	79	1.115	00:00:00	2017.01.18 15.30	440	680	16	NA	900	50	WTSkele2016
Skele.180.10.6	Skele	180	10	6	80	1.356	00:00:00	2017.01.18 15.30	440	680	16	NA	900	50	WTSkele2016
Skele.180.10.6	Skele	180	10	6	81	1.396	00:00:00	2017.01.18 15.30	440	680	16	NA	900	50	WTSkele2016
Skele.180.10.6	Skele	180	10	6	82	1.382	00:00:00	2017.01.18 15.30	440	680	16	NA	900	50	WTSkele2016
Skele.180.10.6	Skele	180	10	6	83	1.48	00:00:00	2017.01.18 15.30	440	680	16	NA	900	50	WTSkele2016
Skele.180.10.6	Skele	180	10	6	84	1.34	00:00:00	2017.01.18 15.30	440	680	16	NA	900	50	WTSkele2016
Skele.180.10.6	Skele	180	10	6	85	1.359	00:00:00	2017.01.18 15.30	440	680	16	NA	900	50	WTSkele2016
Skele.180.10.6	Skele	180	10	6	86	1.365	00:00:00	2017.01.18 15.30	440	680	16	NA	900	50	WTSkele2016
Skele.180.10.6	Skele	180	10	6	87	1.288	00:00:00	2017.01.18 15.30	440	680	16	NA	900	50	WTSkele2016
Skele.180.10.6	Skele	180	10	6	88	1.442	00:00:00	2017.01.18 15.30	440	680	16	NA	900	50	WTSkele2016
Skele.180.10.6	Skele	180	10	6	89	1.354	00:00:00	2017.01.18 15.30	440	680	16	NA	900	50	WTSkele2016
Skele.180.10.6	Skele	180	10	6	90	1.362	00:00:00	2017.01.18 15.30	440	680	16	NA	900	50	WTSkele2016
Skele.180.10.6	Skele	180	10	6	91	1.273	00:00:00	2017.01.18 15.30	440	680	16	NA	900	50	WTSkele2016
Skele.180.10.6	Skele	180	10	6	92	1.269	00:00:00	2017.01.18 15.30	440	680	16	NA	900	50	WTSkele2016
Skele.180.10.6	Skele	180	10	6	93	1.242	00:00:00	2017.01.18 15.30	440	680	16	NA	900	50	WTSkele2016
Skele.180.10.6	Skele	180	10	6	94	1.389	00:00:00	2017.01.18 15.30	440	680	16	NA	900	50	WTSkele2016
Skele.180.10.6	Skele	180	10	6	95	1.427	00:00:00	2017.01.18 15.30	440	680	16	NA	900	50	WTSkele2016
Skele.180.10.6	Skele	180	10	6	96	1.342	00:00:00	2017.01.18 15.30	440	680	16	NA	900	50	WTSkele2016
Skele.180.10.6	Skele	180	10	6	1	1.36	00:10:00	2017.01.18 15.30	440	680	16	NA	900	50	WTSkele2016
Skele.180.10.6	Skele	180	10	6	2	1.338	00:10:00	2017.01.18 15.30	440	680	16	NA	900	50	WTSkele2016
Skele.180.10.6	Skele	180	10	6	3	1.18	00:10:00	2017.01.18 15.30	440	680	16	NA	900	50	WTSkele2016
Skele.180.10.6	Skele	180	10	6	4	1.309	00:10:00	2017.01.18 15.30	440	680	16	NA	900	50	WTSkele2016
Skele.180.10.6	Skele	180	10	6	5	1.207	00:10:00	2017.01.18 15.30	440	680	16	NA	900	50	WTSkele2016
Skele.180.10.6	Skele	180	10	6	6	1.317	00:10:00	2017.01.18 15.30	440	680	16	NA	900	50	WTSkele2016
Skele.180.10.6	Skele	180	10	6	7	1.335	00:10:00	2017.01.18 15.30	440	680	16	NA	900	50	WTSkele2016
Skele.180.10.6	Skele	180	10	6	8	1.205	00:10:00	2017.01.18 15.30	440	680	16	NA	900	50	WTSkele2016
Skele.180.10.6	Skele	180	10	6	9	1.441	00:10:00	2017.01.18 15.30	440	680	16	NA	900	50	WTSkele2016
Skele.180.10.6	Skele	180	10	6	10	1.144	00:10:00	2017.01.18 15.30	440	680	16	NA	900	50	WTSkele2016
Skele.180.10.6	Skele	180	10	6	11	1.218	00:10:00	2017.01.18 15.30	440	680	16	NA	900	50	WTSkele2016
Skele.180.10.6	Skele	180	10	6	12	1.394	00:10:00	2017.01.18 15.30	440	680	16	NA	900	50	WTSkele2016
Skele.180.10.6	Skele	180	10	6	13	1.472	00:10:00	2017.01.18 15.30	440	680	16	NA	900	50	WTSkele2016
Skele.180.10.6	Skele	180	10	6	14	1.446	00:10:00	2017.01.18 15.30	440	680	16	NA	900	50	WTSkele2016
Skele.180.10.6	Skele	180	10	6	15	1.533	00:10:00	2017.01.18 15.30	440	680	16	NA	900	50	WTSkele2016
Skele.180.10.6	Skele	180	10	6	16	1.642	00:10:00	2017.01.18 15.30	440	680	16	NA	900	50	WTSkele2016
Skele.180.10.6	Skele	180	10	6	17	1.58	00:10:00	2017.01.18 15.30	440	680	16	NA	900	50	WTSkele2016
Skele.180.10.6	Skele	180	10	6	18	1.455	00:10:00	2017.01.18 15.30	440	680	16	NA	900	50	WTSkele2016
Skele.180.10.6	Skele	180	10	6	19	1.374	00:10:00	2017.01.18 15.30	440	680	16	NA	900	50	WTSkele2016
Skele.180.10.6	Skele	180	10	6	20	1.296	00:10:00	2017.01.18 15.30	440	680	16	NA	900	50	WTSkele2016
Skele.180.10.6	Skele	180	10	6	21	1.438	00:10:00	2017.01.18 15.30	440	680	16	NA	900	50	WTSkele2016
Skele.180.10.6	Skele	180	10	6	22	1.137	00:10:00	2017.01.18 15.30	440	680	16	NA	900	50	WTSkele2016
Skele.180.10.6	Skele	180	10	6	23	1.405	00:10:00	2017.01.18 15.30	440	680	16	NA	900	50	WTSkele2016
Skele.180.10.6	Skele	180	10	6	24	1.424	00:10:00	2017.01.18 15.30	440	680	16	NA	900	50	WTSkele2016
Skele.180.10.6	Skele	180	10	6	25	1.458	00:10:00	2017.01.18 15.30	440	680	16	NA	900	50	WTSkele2016
Skele.180.10.6	Skele	180	10	6	26	1.305	00:10:00	2017.01.18 15.30	440	680	16	NA	900	50	WTSkele2016
Skele.180.10.6	Skele	180	10	6	27	1.491	00:10:00	2017.01.18 15.30	440	680	16	NA	900	50	WTSkele2016
Skele.180.10.6	Skele	180	10	6	28	1.281	00:10:00	2017.01.18 15.30	440	680	16	NA	900	50	WTSkele2016
Skele.180.10.6	Skele	180	10	6	29	1.376	00:10:00	2017.01.18 15.30	440	680	16	NA	900	50	WTSkele2016
Skele.180.10.6	Skele	180	10	6	30	1.255	00:10:00	2017.01.18 15.30	440	680	16	NA	900	50	WTSkele2016
Skele.180.10.6	Skele	180	10	6	31	1.48	00:10:00	2017.01.18 15.30	440	680	16	NA	900	50	WTSkele2016
Skele.180.10.6	Skele	180	10	6	32	1.52	00:10:00	2017.01.18 15.30	440	680	16	NA	900	50	WTSkele2016
Skele.180.10.6	Skele	180	10	6	33	1.375	00:10:00	2017.01.18 15.30	440	680	16	NA	900	50	WTSkele2016
Skele.180.10.6	Skele	180	10	6	34	1.124	00:10:00	2017.01.18 15.30	440	680	16	NA	900	50	WTSkele2016
Skele.180.10.6	Skele	180	10	6	35	1.254	00:10:00	2017.01.18 15.30	440	680	16	NA	900	50	WTSkele2016
Skele.180.10.6	Skele	180	10	6	36	1.337	00:10:00	2017.01.18 15.30	440	680	16	NA	900	50	WTSkele2016
Skele.180.10.6	Skele	180	10	6	37	1.278	00:10:00	2017.01.18 15.30	440	680	16	NA	900	50	WTSkele2016
Skele.180.10.6	Skele	180	10	6	38	1.12	00:10:00	2017.01.18 15.30	440	680	16	NA	900	50	WTSkele2016
Skele.180.10.6	Skele	180	10	6	39	1.344	00:10:00	2017.01.18 15.30	440	680	16	NA	900	50	WTSkele2016
Skele.180.10.6	Skele	180	10	6	40	1.41	00:10:00	2017.01.18 15.30	440	680	16	NA	900	50	WTSkele2016
Skele.180.10.6	Skele	180	10	6	41	50.778	00:10:00	2017.01.18 15.30	440	680	16	NA	900	50	WTSkele2016
Skele.180.10.6	Skele	180	10	6	42	37.886	00:10:00	2017.01.18 15.30	440	680	16	NA	900	50	WTSkele2016
Skele.180.10.6	Skele	180	10	6	43	50.753	00:10:00	2017.01.18 15.30	440	680	16	NA	900	50	WTSkele2016
Skele.180.10.6	Skele	180	10	6	44	1.736	00:10:00	2017.01.18 15.30	440	680	16	NA	900	50	WTSkele2016
Skele.180.10.6	Skele	180	10	6	45	1.396	00:10:00	2017.01.18 15.30	440	680	16	NA	900	50	WTSkele2016
Skele.180.10.6	Skele	180	10	6	46	1.448	00:10:00	2017.01.18 15.30	440	680	16	NA	900	50	WTSkele2016
Skele.180.10.6	Skele	180	10	6	47	1.357	00:10:00	2017.01.18 15.30	440	680	16	NA	900	50	WTSkele2016
Skele.180.10.6	Skele	180	10	6	48	1.24	00:10:00	2017.01.18 15.30	440	680	16	NA	900	50	WTSkele2016
Skele.180.10.6	Skele	180	10	6	49	1.241	00:10:00	2017.01.18 15.30	440	680	16	NA	900	50	WTSkele2016
Skele.180.10.6	Skele	180	10	6	50	1.307	00:10:00	2017.01.18 15.30	440	680	16	NA	900	50	WTSkele2016
Skele.180.10.6	Skele	180	10	6	51	1.453	00:10:00	2017.01.18 15.30	440	680	16	NA	900	50	WTSkele2016
Skele.180.10.6	Skele	180	10	6	52	1.469	00:10:00	2017.01.18 15.30	440	680	16	NA	900	50	WTSkele2016
Skele.180.10.6	Skele	180	10	6	53	57.256	00:10:00	2017.01.18 15.30	440	680	16	Skele.Expo	900	50	WTSkele2016
Skele.180.10.6	Skele	180	10	6	54	41.669	00:10:00	2017.01.18 15.30	440	680	16	Skele.Expo	900	50	WTSkele2016
Skele.180.10.6	Skele	180	10	6	55	44.374	00:10:00	2017.01.18 15.30	440	680	16	Skele.Expo	900	50	WTSkele2016
Skele.180.10.6	Skele	180	10	6	56	1.793	00:10:00	2017.01.18 15.30	440	680	16	NA	900	50	WTSkele2016
Skele.180.10.6	Skele	180	10	6	57	1.443	00:10:00	2017.01.18 15.30	440	680	16	NA	900	50	WTSkele2016
Skele.180.10.6	Skele	180	10	6	58	1.348	00:10:00	2017.01.18 15.30	440	680	16	NA	900	50	WTSkele2016
Skele.180.10.6	Skele	180	10	6	59	1.359	00:10:00	2017.01.18 15.30	440	680	16	NA	900	50	WTSkele2016
Skele.180.10.6	Skele	180	10	6	60	1.524	00:10:00	2017.01.18 15.30	440	680	16	NA	900	50	WTSkele2016
Skele.180.10.6	Skele	180	10	6	61	1.885	00:10:00	2017.01.18 15.30	440	680	16	NA	900	50	WTSkele2016
Skele.180.10.6	Skele	180	10	6	62	1.222	00:10:00	2017.01.18 15.30	440	680	16	NA	900	50	WTSkele2016
Skele.180.10.6	Skele	180	10	6	63	1.379	00:10:00	2017.01.18 15.30	440	680	16	NA	900	50	WTSkele2016
Skele.180.10.6	Skele	180	10	6	64	1.2	00:10:00	2017.01.18 15.30	440	680	16	NA	900	50	WTSkele2016
Skele.180.10.6	Skele	180	10	6	65	1.53	00:10:00	2017.01.18 15.30	440	680	16	NA	900	50	WTSkele2016
Skele.180.10.6	Skele	180	10	6	66	1.34	00:10:00	2017.01.18 15.30	440	680	16	NA	900	50	WTSkele2016
Skele.180.10.6	Skele	180	10	6	67	1.33	00:10:00	2017.01.18 15.30	440	680	16	NA	900	50	WTSkele2016
Skele.180.10.6	Skele	180	10	6	68	1.376	00:10:00	2017.01.18 15.30	440	680	16	NA	900	50	WTSkele2016
Skele.180.10.6	Skele	180	10	6	69	1.235	00:10:00	2017.01.18 15.30	440	680	16	NA	900	50	WTSkele2016
Skele.180.10.6	Skele	180	10	6	70	1.397	00:10:00	2017.01.18 15.30	440	680	16	NA	900	50	WTSkele2016
Skele.180.10.6	Skele	180	10	6	71	1.375	00:10:00	2017.01.18 15.30	440	680	16	NA	900	50	WTSkele2016
Skele.180.10.6	Skele	180	10	6	72	1.347	00:10:00	2017.01.18 15.30	440	680	16	NA	900	50	WTSkele2016
Skele.180.10.6	Skele	180	10	6	73	1.515	00:10:00	2017.01.18 15.30	440	680	16	NA	900	50	WTSkele2016
Skele.180.10.6	Skele	180	10	6	74	1.283	00:10:00	2017.01.18 15.30	440	680	16	NA	900	50	WTSkele2016
Skele.180.10.6	Skele	180	10	6	75	1.257	00:10:00	2017.01.18 15.30	440	680	16	NA	900	50	WTSkele2016
Skele.180.10.6	Skele	180	10	6	76	1.263	00:10:00	2017.01.18 15.30	440	680	16	NA	900	50	WTSkele2016
Skele.180.10.6	Skele	180	10	6	77	1.128	00:10:00	2017.01.18 15.30	440	680	16	NA	900	50	WTSkele2016
Skele.180.10.6	Skele	180	10	6	78	1.14	00:10:00	2017.01.18 15.30	440	680	16	NA	900	50	WTSkele2016
Skele.180.10.6	Skele	180	10	6	79	1.188	00:10:00	2017.01.18 15.30	440	680	16	NA	900	50	WTSkele2016
Skele.180.10.6	Skele	180	10	6	80	1.345	00:10:00	2017.01.18 15.30	440	680	16	NA	900	50	WTSkele2016
Skele.180.10.6	Skele	180	10	6	81	1.272	00:10:00	2017.01.18 15.30	440	680	16	NA	900	50	WTSkele2016
Skele.180.10.6	Skele	180	10	6	82	1.406	00:10:00	2017.01.18 15.30	440	680	16	NA	900	50	WTSkele2016
Skele.180.10.6	Skele	180	10	6	83	1.454	00:10:00	2017.01.18 15.30	440	680	16	NA	900	50	WTSkele2016
Skele.180.10.6	Skele	180	10	6	84	1.378	00:10:00	2017.01.18 15.30	440	680	16	NA	900	50	WTSkele2016
Skele.180.10.6	Skele	180	10	6	85	1.417	00:10:00	2017.01.18 15.30	440	680	16	NA	900	50	WTSkele2016
Skele.180.10.6	Skele	180	10	6	86	1.301	00:10:00	2017.01.18 15.30	440	680	16	NA	900	50	WTSkele2016
Skele.180.10.6	Skele	180	10	6	87	1.05	00:10:00	2017.01.18 15.30	440	680	16	NA	900	50	WTSkele2016
Skele.180.10.6	Skele	180	10	6	88	1.459	00:10:00	2017.01.18 15.30	440	680	16	NA	900	50	WTSkele2016
Skele.180.10.6	Skele	180	10	6	89	1.177	00:10:00	2017.01.18 15.30	440	680	16	NA	900	50	WTSkele2016
Skele.180.10.6	Skele	180	10	6	90	1.304	00:10:00	2017.01.18 15.30	440	680	16	NA	900	50	WTSkele2016
Skele.180.10.6	Skele	180	10	6	91	1.296	00:10:00	2017.01.18 15.30	440	680	16	NA	900	50	WTSkele2016
Skele.180.10.6	Skele	180	10	6	92	1.341	00:10:00	2017.01.18 15.30	440	680	16	NA	900	50	WTSkele2016
Skele.180.10.6	Skele	180	10	6	93	1.267	00:10:00	2017.01.18 15.30	440	680	16	NA	900	50	WTSkele2016
Skele.180.10.6	Skele	180	10	6	94	1.06	00:10:00	2017.01.18 15.30	440	680	16	NA	900	50	WTSkele2016
Skele.180.10.6	Skele	180	10	6	95	1.126	00:10:00	2017.01.18 15.30	440	680	16	NA	900	50	WTSkele2016
Skele.180.10.6	Skele	180	10	6	96	1.22	00:10:00	2017.01.18 15.30	440	680	16	NA	900	50	WTSkele2016
Skele.180.10.6	Skele	180	10	6	1	1.389	00:20:00	2017.01.18 15.30	440	680	16	NA	900	50	WTSkele2016
Skele.180.10.6	Skele	180	10	6	2	1.457	00:20:00	2017.01.18 15.30	440	680	16	NA	900	50	WTSkele2016
Skele.180.10.6	Skele	180	10	6	3	1.323	00:20:00	2017.01.18 15.30	440	680	16	NA	900	50	WTSkele2016
Skele.180.10.6	Skele	180	10	6	4	1.244	00:20:00	2017.01.18 15.30	440	680	16	NA	900	50	WTSkele2016
Skele.180.10.6	Skele	180	10	6	5	1.352	00:20:00	2017.01.18 15.30	440	680	16	NA	900	50	WTSkele2016
Skele.180.10.6	Skele	180	10	6	6	1.241	00:20:00	2017.01.18 15.30	440	680	16	NA	900	50	WTSkele2016
Skele.180.10.6	Skele	180	10	6	7	1.287	00:20:00	2017.01.18 15.30	440	680	16	NA	900	50	WTSkele2016
Skele.180.10.6	Skele	180	10	6	8	1.23	00:20:00	2017.01.18 15.30	440	680	16	NA	900	50	WTSkele2016
Skele.180.10.6	Skele	180	10	6	9	1.1	00:20:00	2017.01.18 15.30	440	680	16	NA	900	50	WTSkele2016
Skele.180.10.6	Skele	180	10	6	10	1.34	00:20:00	2017.01.18 15.30	440	680	16	NA	900	50	WTSkele2016
Skele.180.10.6	Skele	180	10	6	11	1.404	00:20:00	2017.01.18 15.30	440	680	16	NA	900	50	WTSkele2016
Skele.180.10.6	Skele	180	10	6	12	1.382	00:20:00	2017.01.18 15.30	440	680	16	NA	900	50	WTSkele2016
Skele.180.10.6	Skele	180	10	6	13	1.479	00:20:00	2017.01.18 15.30	440	680	16	NA	900	50	WTSkele2016
Skele.180.10.6	Skele	180	10	6	14	1.169	00:20:00	2017.01.18 15.30	440	680	16	NA	900	50	WTSkele2016
Skele.180.10.6	Skele	180	10	6	15	1.261	00:20:00	2017.01.18 15.30	440	680	16	NA	900	50	WTSkele2016
Skele.180.10.6	Skele	180	10	6	16	1.24	00:20:00	2017.01.18 15.30	440	680	16	NA	900	50	WTSkele2016
Skele.180.10.6	Skele	180	10	6	17	1.325	00:20:00	2017.01.18 15.30	440	680	16	NA	900	50	WTSkele2016
Skele.180.10.6	Skele	180	10	6	18	1.228	00:20:00	2017.01.18 15.30	440	680	16	NA	900	50	WTSkele2016
Skele.180.10.6	Skele	180	10	6	19	1.39	00:20:00	2017.01.18 15.30	440	680	16	NA	900	50	WTSkele2016
Skele.180.10.6	Skele	180	10	6	20	1.382	00:20:00	2017.01.18 15.30	440	680	16	NA	900	50	WTSkele2016
Skele.180.10.6	Skele	180	10	6	21	1.158	00:20:00	2017.01.18 15.30	440	680	16	NA	900	50	WTSkele2016
Skele.180.10.6	Skele	180	10	6	22	1.546	00:20:00	2017.01.18 15.30	440	680	16	NA	900	50	WTSkele2016
Skele.180.10.6	Skele	180	10	6	23	1.527	00:20:00	2017.01.18 15.30	440	680	16	NA	900	50	WTSkele2016
Skele.180.10.6	Skele	180	10	6	24	1.661	00:20:00	2017.01.18 15.30	440	680	16	NA	900	50	WTSkele2016
Skele.180.10.6	Skele	180	10	6	25	1.446	00:20:00	2017.01.18 15.30	440	680	16	NA	900	50	WTSkele2016
Skele.180.10.6	Skele	180	10	6	26	1.329	00:20:00	2017.01.18 15.30	440	680	16	NA	900	50	WTSkele2016
Skele.180.10.6	Skele	180	10	6	27	1.504	00:20:00	2017.01.18 15.30	440	680	16	NA	900	50	WTSkele2016
Skele.180.10.6	Skele	180	10	6	28	1.387	00:20:00	2017.01.18 15.30	440	680	16	NA	900	50	WTSkele2016
Skele.180.10.6	Skele	180	10	6	29	1.488	00:20:00	2017.01.18 15.30	440	680	16	NA	900	50	WTSkele2016
Skele.180.10.6	Skele	180	10	6	30	1.452	00:20:00	2017.01.18 15.30	440	680	16	NA	900	50	WTSkele2016
Skele.180.10.6	Skele	180	10	6	31	1.443	00:20:00	2017.01.18 15.30	440	680	16	NA	900	50	WTSkele2016
Skele.180.10.6	Skele	180	10	6	32	1.377	00:20:00	2017.01.18 15.30	440	680	16	NA	900	50	WTSkele2016
Skele.180.10.6	Skele	180	10	6	33	1.297	00:20:00	2017.01.18 15.30	440	680	16	NA	900	50	WTSkele2016
Skele.180.10.6	Skele	180	10	6	34	1.324	00:20:00	2017.01.18 15.30	440	680	16	NA	900	50	WTSkele2016
Skele.180.10.6	Skele	180	10	6	35	1.368	00:20:00	2017.01.18 15.30	440	680	16	NA	900	50	WTSkele2016
Skele.180.10.6	Skele	180	10	6	36	1.346	00:20:00	2017.01.18 15.30	440	680	16	NA	900	50	WTSkele2016
Skele.180.10.6	Skele	180	10	6	37	1.425	00:20:00	2017.01.18 15.30	440	680	16	NA	900	50	WTSkele2016
Skele.180.10.6	Skele	180	10	6	38	1.334	00:20:00	2017.01.18 15.30	440	680	16	NA	900	50	WTSkele2016
Skele.180.10.6	Skele	180	10	6	39	1.414	00:20:00	2017.01.18 15.30	440	680	16	NA	900	50	WTSkele2016
Skele.180.10.6	Skele	180	10	6	40	1.473	00:20:00	2017.01.18 15.30	440	680	16	NA	900	50	WTSkele2016
Skele.180.10.6	Skele	180	10	6	41	50.815	00:20:00	2017.01.18 15.30	440	680	16	NA	900	50	WTSkele2016
Skele.180.10.6	Skele	180	10	6	42	40.211	00:20:00	2017.01.18 15.30	440	680	16	NA	900	50	WTSkele2016
Skele.180.10.6	Skele	180	10	6	43	52.213	00:20:00	2017.01.18 15.30	440	680	16	NA	900	50	WTSkele2016
Skele.180.10.6	Skele	180	10	6	44	1.815	00:20:00	2017.01.18 15.30	440	680	16	NA	900	50	WTSkele2016
Skele.180.10.6	Skele	180	10	6	45	1.266	00:20:00	2017.01.18 15.30	440	680	16	NA	900	50	WTSkele2016
Skele.180.10.6	Skele	180	10	6	46	1.573	00:20:00	2017.01.18 15.30	440	680	16	NA	900	50	WTSkele2016
Skele.180.10.6	Skele	180	10	6	47	1.485	00:20:00	2017.01.18 15.30	440	680	16	NA	900	50	WTSkele2016
Skele.180.10.6	Skele	180	10	6	48	1.248	00:20:00	2017.01.18 15.30	440	680	16	NA	900	50	WTSkele2016
Skele.180.10.6	Skele	180	10	6	49	1.183	00:20:00	2017.01.18 15.30	440	680	16	NA	900	50	WTSkele2016
Skele.180.10.6	Skele	180	10	6	50	1.25	00:20:00	2017.01.18 15.30	440	680	16	NA	900	50	WTSkele2016
Skele.180.10.6	Skele	180	10	6	51	1.138	00:20:00	2017.01.18 15.30	440	680	16	NA	900	50	WTSkele2016
Skele.180.10.6	Skele	180	10	6	52	1.293	00:20:00	2017.01.18 15.30	440	680	16	NA	900	50	WTSkele2016
Skele.180.10.6	Skele	180	10	6	53	46.953	00:20:00	2017.01.18 15.30	440	680	16	Skele.Expo	900	50	WTSkele2016
Skele.180.10.6	Skele	180	10	6	54	36.68	00:20:00	2017.01.18 15.30	440	680	16	Skele.Expo	900	50	WTSkele2016
Skele.180.10.6	Skele	180	10	6	55	39.577	00:20:00	2017.01.18 15.30	440	680	16	Skele.Expo	900	50	WTSkele2016
Skele.180.10.6	Skele	180	10	6	56	2.181	00:20:00	2017.01.18 15.30	440	680	16	NA	900	50	WTSkele2016
Skele.180.10.6	Skele	180	10	6	57	1.314	00:20:00	2017.01.18 15.30	440	680	16	NA	900	50	WTSkele2016
Skele.180.10.6	Skele	180	10	6	58	1.318	00:20:00	2017.01.18 15.30	440	680	16	NA	900	50	WTSkele2016
Skele.180.10.6	Skele	180	10	6	59	1.301	00:20:00	2017.01.18 15.30	440	680	16	NA	900	50	WTSkele2016
Skele.180.10.6	Skele	180	10	6	60	1.349	00:20:00	2017.01.18 15.30	440	680	16	NA	900	50	WTSkele2016
Skele.180.10.6	Skele	180	10	6	61	2.03	00:20:00	2017.01.18 15.30	440	680	16	NA	900	50	WTSkele2016
Skele.180.10.6	Skele	180	10	6	62	1.472	00:20:00	2017.01.18 15.30	440	680	16	NA	900	50	WTSkele2016
Skele.180.10.6	Skele	180	10	6	63	1.453	00:20:00	2017.01.18 15.30	440	680	16	NA	900	50	WTSkele2016
Skele.180.10.6	Skele	180	10	6	64	1.296	00:20:00	2017.01.18 15.30	440	680	16	NA	900	50	WTSkele2016
Skele.180.10.6	Skele	180	10	6	65	1.564	00:20:00	2017.01.18 15.30	440	680	16	NA	900	50	WTSkele2016
Skele.180.10.6	Skele	180	10	6	66	1.431	00:20:00	2017.01.18 15.30	440	680	16	NA	900	50	WTSkele2016
Skele.180.10.6	Skele	180	10	6	67	1.239	00:20:00	2017.01.18 15.30	440	680	16	NA	900	50	WTSkele2016
Skele.180.10.6	Skele	180	10	6	68	1.405	00:20:00	2017.01.18 15.30	440	680	16	NA	900	50	WTSkele2016
Skele.180.10.6	Skele	180	10	6	69	1.301	00:20:00	2017.01.18 15.30	440	680	16	NA	900	50	WTSkele2016
Skele.180.10.6	Skele	180	10	6	70	1.198	00:20:00	2017.01.18 15.30	440	680	16	NA	900	50	WTSkele2016
Skele.180.10.6	Skele	180	10	6	71	1.353	00:20:00	2017.01.18 15.30	440	680	16	NA	900	50	WTSkele2016
Skele.180.10.6	Skele	180	10	6	72	1.417	00:20:00	2017.01.18 15.30	440	680	16	NA	900	50	WTSkele2016
Skele.180.10.6	Skele	180	10	6	73	1.293	00:20:00	2017.01.18 15.30	440	680	16	NA	900	50	WTSkele2016
Skele.180.10.6	Skele	180	10	6	74	1.123	00:20:00	2017.01.18 15.30	440	680	16	NA	900	50	WTSkele2016
Skele.180.10.6	Skele	180	10	6	75	1.299	00:20:00	2017.01.18 15.30	440	680	16	NA	900	50	WTSkele2016
Skele.180.10.6	Skele	180	10	6	76	1.271	00:20:00	2017.01.18 15.30	440	680	16	NA	900	50	WTSkele2016
Skele.180.10.6	Skele	180	10	6	77	1.251	00:20:00	2017.01.18 15.30	440	680	16	NA	900	50	WTSkele2016
Skele.180.10.6	Skele	180	10	6	78	1.286	00:20:00	2017.01.18 15.30	440	680	16	NA	900	50	WTSkele2016
Skele.180.10.6	Skele	180	10	6	79	1.232	00:20:00	2017.01.18 15.30	440	680	16	NA	900	50	WTSkele2016
Skele.180.10.6	Skele	180	10	6	80	1.212	00:20:00	2017.01.18 15.30	440	680	16	NA	900	50	WTSkele2016
Skele.180.10.6	Skele	180	10	6	81	1.404	00:20:00	2017.01.18 15.30	440	680	16	NA	900	50	WTSkele2016
Skele.180.10.6	Skele	180	10	6	82	1.366	00:20:00	2017.01.18 15.30	440	680	16	NA	900	50	WTSkele2016
Skele.180.10.6	Skele	180	10	6	83	1.537	00:20:00	2017.01.18 15.30	440	680	16	NA	900	50	WTSkele2016
Skele.180.10.6	Skele	180	10	6	84	1.421	00:20:00	2017.01.18 15.30	440	680	16	NA	900	50	WTSkele2016
Skele.180.10.6	Skele	180	10	6	85	1.443	00:20:00	2017.01.18 15.30	440	680	16	NA	900	50	WTSkele2016
Skele.180.10.6	Skele	180	10	6	86	1.113	00:20:00	2017.01.18 15.30	440	680	16	NA	900	50	WTSkele2016
Skele.180.10.6	Skele	180	10	6	87	1.358	00:20:00	2017.01.18 15.30	440	680	16	NA	900	50	WTSkele2016
Skele.180.10.6	Skele	180	10	6	88	1.229	00:20:00	2017.01.18 15.30	440	680	16	NA	900	50	WTSkele2016
Skele.180.10.6	Skele	180	10	6	89	1.245	00:20:00	2017.01.18 15.30	440	680	16	NA	900	50	WTSkele2016
Skele.180.10.6	Skele	180	10	6	90	1.382	00:20:00	2017.01.18 15.30	440	680	16	NA	900	50	WTSkele2016
Skele.180.10.6	Skele	180	10	6	91	1.216	00:20:00	2017.01.18 15.30	440	680	16	NA	900	50	WTSkele2016
Skele.180.10.6	Skele	180	10	6	92	1.21	00:20:00	2017.01.18 15.30	440	680	16	NA	900	50	WTSkele2016
Skele.180.10.6	Skele	180	10	6	93	1.422	00:20:00	2017.01.18 15.30	440	680	16	NA	900	50	WTSkele2016
Skele.180.10.6	Skele	180	10	6	94	1.337	00:20:00	2017.01.18 15.30	440	680	16	NA	900	50	WTSkele2016
Skele.180.10.6	Skele	180	10	6	95	1.308	00:20:00	2017.01.18 15.30	440	680	16	NA	900	50	WTSkele2016
Skele.180.10.6	Skele	180	10	6	96	1.304	00:20:00	2017.01.18 15.30	440	680	16	NA	900	50	WTSkele2016
Skele.180.10.6	Skele	180	10	6	1	1.273	00:30:00	2017.01.18 15.30	440	680	16	NA	900	50	WTSkele2016
Skele.180.10.6	Skele	180	10	6	2	1.368	00:30:00	2017.01.18 15.30	440	680	16	NA	900	50	WTSkele2016
Skele.180.10.6	Skele	180	10	6	3	1.361	00:30:00	2017.01.18 15.30	440	680	16	NA	900	50	WTSkele2016
Skele.180.10.6	Skele	180	10	6	4	1.213	00:30:00	2017.01.18 15.30	440	680	16	NA	900	50	WTSkele2016
Skele.180.10.6	Skele	180	10	6	5	1.457	00:30:00	2017.01.18 15.30	440	680	16	NA	900	50	WTSkele2016
Skele.180.10.6	Skele	180	10	6	6	1.252	00:30:00	2017.01.18 15.30	440	680	16	NA	900	50	WTSkele2016
Skele.180.10.6	Skele	180	10	6	7	1.368	00:30:00	2017.01.18 15.30	440	680	16	NA	900	50	WTSkele2016
Skele.180.10.6	Skele	180	10	6	8	1.086	00:30:00	2017.01.18 15.30	440	680	16	NA	900	50	WTSkele2016
Skele.180.10.6	Skele	180	10	6	9	1.393	00:30:00	2017.01.18 15.30	440	680	16	NA	900	50	WTSkele2016
Skele.180.10.6	Skele	180	10	6	10	1.163	00:30:00	2017.01.18 15.30	440	680	16	NA	900	50	WTSkele2016
Skele.180.10.6	Skele	180	10	6	11	1.148	00:30:00	2017.01.18 15.30	440	680	16	NA	900	50	WTSkele2016
Skele.180.10.6	Skele	180	10	6	12	1.498	00:30:00	2017.01.18 15.30	440	680	16	NA	900	50	WTSkele2016
Skele.180.10.6	Skele	180	10	6	13	1.363	00:30:00	2017.01.18 15.30	440	680	16	NA	900	50	WTSkele2016
Skele.180.10.6	Skele	180	10	6	14	1.155	00:30:00	2017.01.18 15.30	440	680	16	NA	900	50	WTSkele2016
Skele.180.10.6	Skele	180	10	6	15	1.449	00:30:00	2017.01.18 15.30	440	680	16	NA	900	50	WTSkele2016
Skele.180.10.6	Skele	180	10	6	16	1.227	00:30:00	2017.01.18 15.30	440	680	16	NA	900	50	WTSkele2016
Skele.180.10.6	Skele	180	10	6	17	1.516	00:30:00	2017.01.18 15.30	440	680	16	NA	900	50	WTSkele2016
Skele.180.10.6	Skele	180	10	6	18	1.37	00:30:00	2017.01.18 15.30	440	680	16	NA	900	50	WTSkele2016
Skele.180.10.6	Skele	180	10	6	19	1.244	00:30:00	2017.01.18 15.30	440	680	16	NA	900	50	WTSkele2016
Skele.180.10.6	Skele	180	10	6	20	1.473	00:30:00	2017.01.18 15.30	440	680	16	NA	900	50	WTSkele2016
Skele.180.10.6	Skele	180	10	6	21	1.423	00:30:00	2017.01.18 15.30	440	680	16	NA	900	50	WTSkele2016
Skele.180.10.6	Skele	180	10	6	22	1.34	00:30:00	2017.01.18 15.30	440	680	16	NA	900	50	WTSkele2016
Skele.180.10.6	Skele	180	10	6	23	1.46	00:30:00	2017.01.18 15.30	440	680	16	NA	900	50	WTSkele2016
Skele.180.10.6	Skele	180	10	6	24	1.446	00:30:00	2017.01.18 15.30	440	680	16	NA	900	50	WTSkele2016
Skele.180.10.6	Skele	180	10	6	25	1.28	00:30:00	2017.01.18 15.30	440	680	16	NA	900	50	WTSkele2016
Skele.180.10.6	Skele	180	10	6	26	1.22	00:30:00	2017.01.18 15.30	440	680	16	NA	900	50	WTSkele2016
Skele.180.10.6	Skele	180	10	6	27	1.31	00:30:00	2017.01.18 15.30	440	680	16	NA	900	50	WTSkele2016
Skele.180.10.6	Skele	180	10	6	28	1.281	00:30:00	2017.01.18 15.30	440	680	16	NA	900	50	WTSkele2016
Skele.180.10.6	Skele	180	10	6	29	1.285	00:30:00	2017.01.18 15.30	440	680	16	NA	900	50	WTSkele2016
Skele.180.10.6	Skele	180	10	6	30	1.438	00:30:00	2017.01.18 15.30	440	680	16	NA	900	50	WTSkele2016
Skele.180.10.6	Skele	180	10	6	31	1.307	00:30:00	2017.01.18 15.30	440	680	16	NA	900	50	WTSkele2016
Skele.180.10.6	Skele	180	10	6	32	1.33	00:30:00	2017.01.18 15.30	440	680	16	NA	900	50	WTSkele2016
Skele.180.10.6	Skele	180	10	6	33	1.359	00:30:00	2017.01.18 15.30	440	680	16	NA	900	50	WTSkele2016
Skele.180.10.6	Skele	180	10	6	34	1.261	00:30:00	2017.01.18 15.30	440	680	16	NA	900	50	WTSkele2016
Skele.180.10.6	Skele	180	10	6	35	1.407	00:30:00	2017.01.18 15.30	440	680	16	NA	900	50	WTSkele2016
Skele.180.10.6	Skele	180	10	6	36	1.499	00:30:00	2017.01.18 15.30	440	680	16	NA	900	50	WTSkele2016
Skele.180.10.6	Skele	180	10	6	37	1.267	00:30:00	2017.01.18 15.30	440	680	16	NA	900	50	WTSkele2016
Skele.180.10.6	Skele	180	10	6	38	1.161	00:30:00	2017.01.18 15.30	440	680	16	NA	900	50	WTSkele2016
Skele.180.10.6	Skele	180	10	6	39	1.171	00:30:00	2017.01.18 15.30	440	680	16	NA	900	50	WTSkele2016
Skele.180.10.6	Skele	180	10	6	40	1.199	00:30:00	2017.01.18 15.30	440	680	16	NA	900	50	WTSkele2016
Skele.180.10.6	Skele	180	10	6	41	50.552	00:30:00	2017.01.18 15.30	440	680	16	NA	900	50	WTSkele2016
Skele.180.10.6	Skele	180	10	6	42	38.558	00:30:00	2017.01.18 15.30	440	680	16	NA	900	50	WTSkele2016
Skele.180.10.6	Skele	180	10	6	43	50.091	00:30:00	2017.01.18 15.30	440	680	16	NA	900	50	WTSkele2016
Skele.180.10.6	Skele	180	10	6	44	1.766	00:30:00	2017.01.18 15.30	440	680	16	NA	900	50	WTSkele2016
Skele.180.10.6	Skele	180	10	6	45	1.372	00:30:00	2017.01.18 15.30	440	680	16	NA	900	50	WTSkele2016
Skele.180.10.6	Skele	180	10	6	46	1.294	00:30:00	2017.01.18 15.30	440	680	16	NA	900	50	WTSkele2016
Skele.180.10.6	Skele	180	10	6	47	1.654	00:30:00	2017.01.18 15.30	440	680	16	NA	900	50	WTSkele2016
Skele.180.10.6	Skele	180	10	6	48	1.358	00:30:00	2017.01.18 15.30	440	680	16	NA	900	50	WTSkele2016
Skele.180.10.6	Skele	180	10	6	49	1.336	00:30:00	2017.01.18 15.30	440	680	16	NA	900	50	WTSkele2016
Skele.180.10.6	Skele	180	10	6	50	1.267	00:30:00	2017.01.18 15.30	440	680	16	NA	900	50	WTSkele2016
Skele.180.10.6	Skele	180	10	6	51	1.471	00:30:00	2017.01.18 15.30	440	680	16	NA	900	50	WTSkele2016
Skele.180.10.6	Skele	180	10	6	52	1.245	00:30:00	2017.01.18 15.30	440	680	16	NA	900	50	WTSkele2016
Skele.180.10.6	Skele	180	10	6	53	41.951	00:30:00	2017.01.18 15.30	440	680	16	Skele.Expo	900	50	WTSkele2016
Skele.180.10.6	Skele	180	10	6	54	32.316	00:30:00	2017.01.18 15.30	440	680	16	Skele.Expo	900	50	WTSkele2016
Skele.180.10.6	Skele	180	10	6	55	30.43	00:30:00	2017.01.18 15.30	440	680	16	Skele.Expo	900	50	WTSkele2016
Skele.180.10.6	Skele	180	10	6	56	2.381	00:30:00	2017.01.18 15.30	440	680	16	NA	900	50	WTSkele2016
Skele.180.10.6	Skele	180	10	6	57	1.359	00:30:00	2017.01.18 15.30	440	680	16	NA	900	50	WTSkele2016
Skele.180.10.6	Skele	180	10	6	58	1.401	00:30:00	2017.01.18 15.30	440	680	16	NA	900	50	WTSkele2016
Skele.180.10.6	Skele	180	10	6	59	1.159	00:30:00	2017.01.18 15.30	440	680	16	NA	900	50	WTSkele2016
Skele.180.10.6	Skele	180	10	6	60	1.494	00:30:00	2017.01.18 15.30	440	680	16	NA	900	50	WTSkele2016
Skele.180.10.6	Skele	180	10	6	61	1.785	00:30:00	2017.01.18 15.30	440	680	16	NA	900	50	WTSkele2016
Skele.180.10.6	Skele	180	10	6	62	1.262	00:30:00	2017.01.18 15.30	440	680	16	NA	900	50	WTSkele2016
Skele.180.10.6	Skele	180	10	6	63	1.395	00:30:00	2017.01.18 15.30	440	680	16	NA	900	50	WTSkele2016
Skele.180.10.6	Skele	180	10	6	64	1.207	00:30:00	2017.01.18 15.30	440	680	16	NA	900	50	WTSkele2016
Skele.180.10.6	Skele	180	10	6	65	1.366	00:30:00	2017.01.18 15.30	440	680	16	NA	900	50	WTSkele2016
Skele.180.10.6	Skele	180	10	6	66	1.38	00:30:00	2017.01.18 15.30	440	680	16	NA	900	50	WTSkele2016
Skele.180.10.6	Skele	180	10	6	67	1.396	00:30:00	2017.01.18 15.30	440	680	16	NA	900	50	WTSkele2016
Skele.180.10.6	Skele	180	10	6	68	1.579	00:30:00	2017.01.18 15.30	440	680	16	NA	900	50	WTSkele2016
Skele.180.10.6	Skele	180	10	6	69	1.315	00:30:00	2017.01.18 15.30	440	680	16	NA	900	50	WTSkele2016
Skele.180.10.6	Skele	180	10	6	70	1.543	00:30:00	2017.01.18 15.30	440	680	16	NA	900	50	WTSkele2016
Skele.180.10.6	Skele	180	10	6	71	1.304	00:30:00	2017.01.18 15.30	440	680	16	NA	900	50	WTSkele2016
Skele.180.10.6	Skele	180	10	6	72	1.524	00:30:00	2017.01.18 15.30	440	680	16	NA	900	50	WTSkele2016
Skele.180.10.6	Skele	180	10	6	73	1.41	00:30:00	2017.01.18 15.30	440	680	16	NA	900	50	WTSkele2016
Skele.180.10.6	Skele	180	10	6	74	1.319	00:30:00	2017.01.18 15.30	440	680	16	NA	900	50	WTSkele2016
Skele.180.10.6	Skele	180	10	6	75	1.288	00:30:00	2017.01.18 15.30	440	680	16	NA	900	50	WTSkele2016
Skele.180.10.6	Skele	180	10	6	76	1.25	00:30:00	2017.01.18 15.30	440	680	16	NA	900	50	WTSkele2016
Skele.180.10.6	Skele	180	10	6	77	1.365	00:30:00	2017.01.18 15.30	440	680	16	NA	900	50	WTSkele2016
Skele.180.10.6	Skele	180	10	6	78	1.139	00:30:00	2017.01.18 15.30	440	680	16	NA	900	50	WTSkele2016
Skele.180.10.6	Skele	180	10	6	79	1.182	00:30:00	2017.01.18 15.30	440	680	16	NA	900	50	WTSkele2016
Skele.180.10.6	Skele	180	10	6	80	1.415	00:30:00	2017.01.18 15.30	440	680	16	NA	900	50	WTSkele2016
Skele.180.10.6	Skele	180	10	6	81	1.429	00:30:00	2017.01.18 15.30	440	680	16	NA	900	50	WTSkele2016
Skele.180.10.6	Skele	180	10	6	82	1.337	00:30:00	2017.01.18 15.30	440	680	16	NA	900	50	WTSkele2016
Skele.180.10.6	Skele	180	10	6	83	1.182	00:30:00	2017.01.18 15.30	440	680	16	NA	900	50	WTSkele2016
Skele.180.10.6	Skele	180	10	6	84	1.388	00:30:00	2017.01.18 15.30	440	680	16	NA	900	50	WTSkele2016
Skele.180.10.6	Skele	180	10	6	85	1.364	00:30:00	2017.01.18 15.30	440	680	16	NA	900	50	WTSkele2016
Skele.180.10.6	Skele	180	10	6	86	1.293	00:30:00	2017.01.18 15.30	440	680	16	NA	900	50	WTSkele2016
Skele.180.10.6	Skele	180	10	6	87	1.284	00:30:00	2017.01.18 15.30	440	680	16	NA	900	50	WTSkele2016
Skele.180.10.6	Skele	180	10	6	88	1.207	00:30:00	2017.01.18 15.30	440	680	16	NA	900	50	WTSkele2016
Skele.180.10.6	Skele	180	10	6	89	1.185	00:30:00	2017.01.18 15.30	440	680	16	NA	900	50	WTSkele2016
Skele.180.10.6	Skele	180	10	6	90	1.254	00:30:00	2017.01.18 15.30	440	680	16	NA	900	50	WTSkele2016
Skele.180.10.6	Skele	180	10	6	91	1.26	00:30:00	2017.01.18 15.30	440	680	16	NA	900	50	WTSkele2016
Skele.180.10.6	Skele	180	10	6	92	1.308	00:30:00	2017.01.18 15.30	440	680	16	NA	900	50	WTSkele2016
Skele.180.10.6	Skele	180	10	6	93	1.517	00:30:00	2017.01.18 15.30	440	680	16	NA	900	50	WTSkele2016
Skele.180.10.6	Skele	180	10	6	94	1.378	00:30:00	2017.01.18 15.30	440	680	16	NA	900	50	WTSkele2016
Skele.180.10.6	Skele	180	10	6	95	1.435	00:30:00	2017.01.18 15.30	440	680	16	NA	900	50	WTSkele2016
Skele.180.10.6	Skele	180	10	6	96	1.317	00:30:00	2017.01.18 15.30	440	680	16	NA	900	50	WTSkele2016
Skele.180.10.6	Skele	180	10	6	1	1.41	00:40:00	2017.01.18 15.30	440	680	16	NA	900	50	WTSkele2016
Skele.180.10.6	Skele	180	10	6	2	1.3	00:40:00	2017.01.18 15.30	440	680	16	NA	900	50	WTSkele2016
Skele.180.10.6	Skele	180	10	6	3	1.347	00:40:00	2017.01.18 15.30	440	680	16	NA	900	50	WTSkele2016
Skele.180.10.6	Skele	180	10	6	4	1.099	00:40:00	2017.01.18 15.30	440	680	16	NA	900	50	WTSkele2016
Skele.180.10.6	Skele	180	10	6	5	1.295	00:40:00	2017.01.18 15.30	440	680	16	NA	900	50	WTSkele2016
Skele.180.10.6	Skele	180	10	6	6	1.295	00:40:00	2017.01.18 15.30	440	680	16	NA	900	50	WTSkele2016
Skele.180.10.6	Skele	180	10	6	7	1.435	00:40:00	2017.01.18 15.30	440	680	16	NA	900	50	WTSkele2016
Skele.180.10.6	Skele	180	10	6	8	1.162	00:40:00	2017.01.18 15.30	440	680	16	NA	900	50	WTSkele2016
Skele.180.10.6	Skele	180	10	6	9	1.237	00:40:00	2017.01.18 15.30	440	680	16	NA	900	50	WTSkele2016
Skele.180.10.6	Skele	180	10	6	10	1.129	00:40:00	2017.01.18 15.30	440	680	16	NA	900	50	WTSkele2016
Skele.180.10.6	Skele	180	10	6	11	1.419	00:40:00	2017.01.18 15.30	440	680	16	NA	900	50	WTSkele2016
Skele.180.10.6	Skele	180	10	6	12	1.194	00:40:00	2017.01.18 15.30	440	680	16	NA	900	50	WTSkele2016
Skele.180.10.6	Skele	180	10	6	13	1.275	00:40:00	2017.01.18 15.30	440	680	16	NA	900	50	WTSkele2016
Skele.180.10.6	Skele	180	10	6	14	1.379	00:40:00	2017.01.18 15.30	440	680	16	NA	900	50	WTSkele2016
Skele.180.10.6	Skele	180	10	6	15	1.422	00:40:00	2017.01.18 15.30	440	680	16	NA	900	50	WTSkele2016
Skele.180.10.6	Skele	180	10	6	16	1.482	00:40:00	2017.01.18 15.30	440	680	16	NA	900	50	WTSkele2016
Skele.180.10.6	Skele	180	10	6	17	1.314	00:40:00	2017.01.18 15.30	440	680	16	NA	900	50	WTSkele2016
Skele.180.10.6	Skele	180	10	6	18	1.257	00:40:00	2017.01.18 15.30	440	680	16	NA	900	50	WTSkele2016
Skele.180.10.6	Skele	180	10	6	19	1.411	00:40:00	2017.01.18 15.30	440	680	16	NA	900	50	WTSkele2016
Skele.180.10.6	Skele	180	10	6	20	1.348	00:40:00	2017.01.18 15.30	440	680	16	NA	900	50	WTSkele2016
Skele.180.10.6	Skele	180	10	6	21	1.196	00:40:00	2017.01.18 15.30	440	680	16	NA	900	50	WTSkele2016
Skele.180.10.6	Skele	180	10	6	22	1.371	00:40:00	2017.01.18 15.30	440	680	16	NA	900	50	WTSkele2016
Skele.180.10.6	Skele	180	10	6	23	1.471	00:40:00	2017.01.18 15.30	440	680	16	NA	900	50	WTSkele2016
Skele.180.10.6	Skele	180	10	6	24	1.691	00:40:00	2017.01.18 15.30	440	680	16	NA	900	50	WTSkele2016
Skele.180.10.6	Skele	180	10	6	25	1.222	00:40:00	2017.01.18 15.30	440	680	16	NA	900	50	WTSkele2016
Skele.180.10.6	Skele	180	10	6	26	1.38	00:40:00	2017.01.18 15.30	440	680	16	NA	900	50	WTSkele2016
Skele.180.10.6	Skele	180	10	6	27	1.387	00:40:00	2017.01.18 15.30	440	680	16	NA	900	50	WTSkele2016
Skele.180.10.6	Skele	180	10	6	28	1.442	00:40:00	2017.01.18 15.30	440	680	16	NA	900	50	WTSkele2016
Skele.180.10.6	Skele	180	10	6	29	1.507	00:40:00	2017.01.18 15.30	440	680	16	NA	900	50	WTSkele2016
Skele.180.10.6	Skele	180	10	6	30	1.38	00:40:00	2017.01.18 15.30	440	680	16	NA	900	50	WTSkele2016
Skele.180.10.6	Skele	180	10	6	31	1.566	00:40:00	2017.01.18 15.30	440	680	16	NA	900	50	WTSkele2016
Skele.180.10.6	Skele	180	10	6	32	1.387	00:40:00	2017.01.18 15.30	440	680	16	NA	900	50	WTSkele2016
Skele.180.10.6	Skele	180	10	6	33	1.39	00:40:00	2017.01.18 15.30	440	680	16	NA	900	50	WTSkele2016
Skele.180.10.6	Skele	180	10	6	34	1.387	00:40:00	2017.01.18 15.30	440	680	16	NA	900	50	WTSkele2016
Skele.180.10.6	Skele	180	10	6	35	1.426	00:40:00	2017.01.18 15.30	440	680	16	NA	900	50	WTSkele2016
Skele.180.10.6	Skele	180	10	6	36	1.317	00:40:00	2017.01.18 15.30	440	680	16	NA	900	50	WTSkele2016
Skele.180.10.6	Skele	180	10	6	37	1.435	00:40:00	2017.01.18 15.30	440	680	16	NA	900	50	WTSkele2016
Skele.180.10.6	Skele	180	10	6	38	1.224	00:40:00	2017.01.18 15.30	440	680	16	NA	900	50	WTSkele2016
Skele.180.10.6	Skele	180	10	6	39	1.421	00:40:00	2017.01.18 15.30	440	680	16	NA	900	50	WTSkele2016
Skele.180.10.6	Skele	180	10	6	40	1.224	00:40:00	2017.01.18 15.30	440	680	16	NA	900	50	WTSkele2016
Skele.180.10.6	Skele	180	10	6	41	47.83	00:40:00	2017.01.18 15.30	440	680	16	NA	900	50	WTSkele2016
Skele.180.10.6	Skele	180	10	6	42	35.897	00:40:00	2017.01.18 15.30	440	680	16	NA	900	50	WTSkele2016
Skele.180.10.6	Skele	180	10	6	43	48.659	00:40:00	2017.01.18 15.30	440	680	16	NA	900	50	WTSkele2016
Skele.180.10.6	Skele	180	10	6	44	1.629	00:40:00	2017.01.18 15.30	440	680	16	NA	900	50	WTSkele2016
Skele.180.10.6	Skele	180	10	6	45	1.457	00:40:00	2017.01.18 15.30	440	680	16	NA	900	50	WTSkele2016
Skele.180.10.6	Skele	180	10	6	46	1.294	00:40:00	2017.01.18 15.30	440	680	16	NA	900	50	WTSkele2016
Skele.180.10.6	Skele	180	10	6	47	1.358	00:40:00	2017.01.18 15.30	440	680	16	NA	900	50	WTSkele2016
Skele.180.10.6	Skele	180	10	6	48	1.249	00:40:00	2017.01.18 15.30	440	680	16	NA	900	50	WTSkele2016
Skele.180.10.6	Skele	180	10	6	49	1.516	00:40:00	2017.01.18 15.30	440	680	16	NA	900	50	WTSkele2016
Skele.180.10.6	Skele	180	10	6	50	1.351	00:40:00	2017.01.18 15.30	440	680	16	NA	900	50	WTSkele2016
Skele.180.10.6	Skele	180	10	6	51	1.296	00:40:00	2017.01.18 15.30	440	680	16	NA	900	50	WTSkele2016
Skele.180.10.6	Skele	180	10	6	52	1.444	00:40:00	2017.01.18 15.30	440	680	16	NA	900	50	WTSkele2016
Skele.180.10.6	Skele	180	10	6	53	39.795	00:40:00	2017.01.18 15.30	440	680	16	Skele.Expo	900	50	WTSkele2016
Skele.180.10.6	Skele	180	10	6	54	29.872	00:40:00	2017.01.18 15.30	440	680	16	Skele.Expo	900	50	WTSkele2016
Skele.180.10.6	Skele	180	10	6	55	23.981	00:40:00	2017.01.18 15.30	440	680	16	Skele.Expo	900	50	WTSkele2016
Skele.180.10.6	Skele	180	10	6	56	2.19	00:40:00	2017.01.18 15.30	440	680	16	NA	900	50	WTSkele2016
Skele.180.10.6	Skele	180	10	6	57	1.396	00:40:00	2017.01.18 15.30	440	680	16	NA	900	50	WTSkele2016
Skele.180.10.6	Skele	180	10	6	58	1.321	00:40:00	2017.01.18 15.30	440	680	16	NA	900	50	WTSkele2016
Skele.180.10.6	Skele	180	10	6	59	1.305	00:40:00	2017.01.18 15.30	440	680	16	NA	900	50	WTSkele2016
Skele.180.10.6	Skele	180	10	6	60	1.58	00:40:00	2017.01.18 15.30	440	680	16	NA	900	50	WTSkele2016
Skele.180.10.6	Skele	180	10	6	61	1.514	00:40:00	2017.01.18 15.30	440	680	16	NA	900	50	WTSkele2016
Skele.180.10.6	Skele	180	10	6	62	1.554	00:40:00	2017.01.18 15.30	440	680	16	NA	900	50	WTSkele2016
Skele.180.10.6	Skele	180	10	6	63	1.547	00:40:00	2017.01.18 15.30	440	680	16	NA	900	50	WTSkele2016
Skele.180.10.6	Skele	180	10	6	64	1.565	00:40:00	2017.01.18 15.30	440	680	16	NA	900	50	WTSkele2016
Skele.180.10.6	Skele	180	10	6	65	1.459	00:40:00	2017.01.18 15.30	440	680	16	NA	900	50	WTSkele2016
Skele.180.10.6	Skele	180	10	6	66	1.4	00:40:00	2017.01.18 15.30	440	680	16	NA	900	50	WTSkele2016
Skele.180.10.6	Skele	180	10	6	67	1.3	00:40:00	2017.01.18 15.30	440	680	16	NA	900	50	WTSkele2016
Skele.180.10.6	Skele	180	10	6	68	1.353	00:40:00	2017.01.18 15.30	440	680	16	NA	900	50	WTSkele2016
Skele.180.10.6	Skele	180	10	6	69	1.058	00:40:00	2017.01.18 15.30	440	680	16	NA	900	50	WTSkele2016
Skele.180.10.6	Skele	180	10	6	70	1.334	00:40:00	2017.01.18 15.30	440	680	16	NA	900	50	WTSkele2016
Skele.180.10.6	Skele	180	10	6	71	1.379	00:40:00	2017.01.18 15.30	440	680	16	NA	900	50	WTSkele2016
Skele.180.10.6	Skele	180	10	6	72	1.424	00:40:00	2017.01.18 15.30	440	680	16	NA	900	50	WTSkele2016
Skele.180.10.6	Skele	180	10	6	73	1.39	00:40:00	2017.01.18 15.30	440	680	16	NA	900	50	WTSkele2016
Skele.180.10.6	Skele	180	10	6	74	1.232	00:40:00	2017.01.18 15.30	440	680	16	NA	900	50	WTSkele2016
Skele.180.10.6	Skele	180	10	6	75	1.286	00:40:00	2017.01.18 15.30	440	680	16	NA	900	50	WTSkele2016
Skele.180.10.6	Skele	180	10	6	76	1.295	00:40:00	2017.01.18 15.30	440	680	16	NA	900	50	WTSkele2016
Skele.180.10.6	Skele	180	10	6	77	1.228	00:40:00	2017.01.18 15.30	440	680	16	NA	900	50	WTSkele2016
Skele.180.10.6	Skele	180	10	6	78	1.381	00:40:00	2017.01.18 15.30	440	680	16	NA	900	50	WTSkele2016
Skele.180.10.6	Skele	180	10	6	79	1.253	00:40:00	2017.01.18 15.30	440	680	16	NA	900	50	WTSkele2016
Skele.180.10.6	Skele	180	10	6	80	1.087	00:40:00	2017.01.18 15.30	440	680	16	NA	900	50	WTSkele2016
Skele.180.10.6	Skele	180	10	6	81	1.294	00:40:00	2017.01.18 15.30	440	680	16	NA	900	50	WTSkele2016
Skele.180.10.6	Skele	180	10	6	82	1.506	00:40:00	2017.01.18 15.30	440	680	16	NA	900	50	WTSkele2016
Skele.180.10.6	Skele	180	10	6	83	1.38	00:40:00	2017.01.18 15.30	440	680	16	NA	900	50	WTSkele2016
Skele.180.10.6	Skele	180	10	6	84	1.341	00:40:00	2017.01.18 15.30	440	680	16	NA	900	50	WTSkele2016
Skele.180.10.6	Skele	180	10	6	85	1.368	00:40:00	2017.01.18 15.30	440	680	16	NA	900	50	WTSkele2016
Skele.180.10.6	Skele	180	10	6	86	1.311	00:40:00	2017.01.18 15.30	440	680	16	NA	900	50	WTSkele2016
Skele.180.10.6	Skele	180	10	6	87	1.375	00:40:00	2017.01.18 15.30	440	680	16	NA	900	50	WTSkele2016
Skele.180.10.6	Skele	180	10	6	88	1.23	00:40:00	2017.01.18 15.30	440	680	16	NA	900	50	WTSkele2016
Skele.180.10.6	Skele	180	10	6	89	1.293	00:40:00	2017.01.18 15.30	440	680	16	NA	900	50	WTSkele2016
Skele.180.10.6	Skele	180	10	6	90	1.177	00:40:00	2017.01.18 15.30	440	680	16	NA	900	50	WTSkele2016
Skele.180.10.6	Skele	180	10	6	91	1.328	00:40:00	2017.01.18 15.30	440	680	16	NA	900	50	WTSkele2016
Skele.180.10.6	Skele	180	10	6	92	1.337	00:40:00	2017.01.18 15.30	440	680	16	NA	900	50	WTSkele2016
Skele.180.10.6	Skele	180	10	6	93	1.336	00:40:00	2017.01.18 15.30	440	680	16	NA	900	50	WTSkele2016
Skele.180.10.6	Skele	180	10	6	94	1.426	00:40:00	2017.01.18 15.30	440	680	16	NA	900	50	WTSkele2016
Skele.180.10.6	Skele	180	10	6	95	1.321	00:40:00	2017.01.18 15.30	440	680	16	NA	900	50	WTSkele2016
Skele.180.10.6	Skele	180	10	6	96	1.42	00:40:00	2017.01.18 15.30	440	680	16	NA	900	50	WTSkele2016
Skele.180.10.6	Skele	180	10	6	1	1.386	00:50:00	2017.01.18 15.30	440	680	16	NA	900	50	WTSkele2016
Skele.180.10.6	Skele	180	10	6	2	1.322	00:50:00	2017.01.18 15.30	440	680	16	NA	900	50	WTSkele2016
Skele.180.10.6	Skele	180	10	6	3	1.27	00:50:00	2017.01.18 15.30	440	680	16	NA	900	50	WTSkele2016
Skele.180.10.6	Skele	180	10	6	4	1.236	00:50:00	2017.01.18 15.30	440	680	16	NA	900	50	WTSkele2016
Skele.180.10.6	Skele	180	10	6	5	1.135	00:50:00	2017.01.18 15.30	440	680	16	NA	900	50	WTSkele2016
Skele.180.10.6	Skele	180	10	6	6	1.275	00:50:00	2017.01.18 15.30	440	680	16	NA	900	50	WTSkele2016
Skele.180.10.6	Skele	180	10	6	7	1.423	00:50:00	2017.01.18 15.30	440	680	16	NA	900	50	WTSkele2016
Skele.180.10.6	Skele	180	10	6	8	1.362	00:50:00	2017.01.18 15.30	440	680	16	NA	900	50	WTSkele2016
Skele.180.10.6	Skele	180	10	6	9	1.225	00:50:00	2017.01.18 15.30	440	680	16	NA	900	50	WTSkele2016
Skele.180.10.6	Skele	180	10	6	10	1.217	00:50:00	2017.01.18 15.30	440	680	16	NA	900	50	WTSkele2016
Skele.180.10.6	Skele	180	10	6	11	1.393	00:50:00	2017.01.18 15.30	440	680	16	NA	900	50	WTSkele2016
Skele.180.10.6	Skele	180	10	6	12	1.105	00:50:00	2017.01.18 15.30	440	680	16	NA	900	50	WTSkele2016
Skele.180.10.6	Skele	180	10	6	13	1.339	00:50:00	2017.01.18 15.30	440	680	16	NA	900	50	WTSkele2016
Skele.180.10.6	Skele	180	10	6	14	1.243	00:50:00	2017.01.18 15.30	440	680	16	NA	900	50	WTSkele2016
Skele.180.10.6	Skele	180	10	6	15	1.26	00:50:00	2017.01.18 15.30	440	680	16	NA	900	50	WTSkele2016
Skele.180.10.6	Skele	180	10	6	16	1.29	00:50:00	2017.01.18 15.30	440	680	16	NA	900	50	WTSkele2016
Skele.180.10.6	Skele	180	10	6	17	1.546	00:50:00	2017.01.18 15.30	440	680	16	NA	900	50	WTSkele2016
Skele.180.10.6	Skele	180	10	6	18	1.433	00:50:00	2017.01.18 15.30	440	680	16	NA	900	50	WTSkele2016
Skele.180.10.6	Skele	180	10	6	19	1.232	00:50:00	2017.01.18 15.30	440	680	16	NA	900	50	WTSkele2016
Skele.180.10.6	Skele	180	10	6	20	1.479	00:50:00	2017.01.18 15.30	440	680	16	NA	900	50	WTSkele2016
Skele.180.10.6	Skele	180	10	6	21	1.213	00:50:00	2017.01.18 15.30	440	680	16	NA	900	50	WTSkele2016
Skele.180.10.6	Skele	180	10	6	22	1.249	00:50:00	2017.01.18 15.30	440	680	16	NA	900	50	WTSkele2016
Skele.180.10.6	Skele	180	10	6	23	1.456	00:50:00	2017.01.18 15.30	440	680	16	NA	900	50	WTSkele2016
Skele.180.10.6	Skele	180	10	6	24	1.391	00:50:00	2017.01.18 15.30	440	680	16	NA	900	50	WTSkele2016
Skele.180.10.6	Skele	180	10	6	25	1.247	00:50:00	2017.01.18 15.30	440	680	16	NA	900	50	WTSkele2016
Skele.180.10.6	Skele	180	10	6	26	1.499	00:50:00	2017.01.18 15.30	440	680	16	NA	900	50	WTSkele2016
Skele.180.10.6	Skele	180	10	6	27	1.314	00:50:00	2017.01.18 15.30	440	680	16	NA	900	50	WTSkele2016
Skele.180.10.6	Skele	180	10	6	28	1.36	00:50:00	2017.01.18 15.30	440	680	16	NA	900	50	WTSkele2016
Skele.180.10.6	Skele	180	10	6	29	1.304	00:50:00	2017.01.18 15.30	440	680	16	NA	900	50	WTSkele2016
Skele.180.10.6	Skele	180	10	6	30	1.311	00:50:00	2017.01.18 15.30	440	680	16	NA	900	50	WTSkele2016
Skele.180.10.6	Skele	180	10	6	31	1.116	00:50:00	2017.01.18 15.30	440	680	16	NA	900	50	WTSkele2016
Skele.180.10.6	Skele	180	10	6	32	1.528	00:50:00	2017.01.18 15.30	440	680	16	NA	900	50	WTSkele2016
Skele.180.10.6	Skele	180	10	6	33	1.338	00:50:00	2017.01.18 15.30	440	680	16	NA	900	50	WTSkele2016
Skele.180.10.6	Skele	180	10	6	34	1.376	00:50:00	2017.01.18 15.30	440	680	16	NA	900	50	WTSkele2016
Skele.180.10.6	Skele	180	10	6	35	1.429	00:50:00	2017.01.18 15.30	440	680	16	NA	900	50	WTSkele2016
Skele.180.10.6	Skele	180	10	6	36	1.443	00:50:00	2017.01.18 15.30	440	680	16	NA	900	50	WTSkele2016
Skele.180.10.6	Skele	180	10	6	37	1.552	00:50:00	2017.01.18 15.30	440	680	16	NA	900	50	WTSkele2016
Skele.180.10.6	Skele	180	10	6	38	1.23	00:50:00	2017.01.18 15.30	440	680	16	NA	900	50	WTSkele2016
Skele.180.10.6	Skele	180	10	6	39	1.429	00:50:00	2017.01.18 15.30	440	680	16	NA	900	50	WTSkele2016
Skele.180.10.6	Skele	180	10	6	40	1.365	00:50:00	2017.01.18 15.30	440	680	16	NA	900	50	WTSkele2016
Skele.180.10.6	Skele	180	10	6	41	45.462	00:50:00	2017.01.18 15.30	440	680	16	NA	900	50	WTSkele2016
Skele.180.10.6	Skele	180	10	6	42	35.223	00:50:00	2017.01.18 15.30	440	680	16	NA	900	50	WTSkele2016
Skele.180.10.6	Skele	180	10	6	43	45.775	00:50:00	2017.01.18 15.30	440	680	16	NA	900	50	WTSkele2016
Skele.180.10.6	Skele	180	10	6	44	1.651	00:50:00	2017.01.18 15.30	440	680	16	NA	900	50	WTSkele2016
Skele.180.10.6	Skele	180	10	6	45	1.418	00:50:00	2017.01.18 15.30	440	680	16	NA	900	50	WTSkele2016
Skele.180.10.6	Skele	180	10	6	46	1.323	00:50:00	2017.01.18 15.30	440	680	16	NA	900	50	WTSkele2016
Skele.180.10.6	Skele	180	10	6	47	1.295	00:50:00	2017.01.18 15.30	440	680	16	NA	900	50	WTSkele2016
Skele.180.10.6	Skele	180	10	6	48	1.514	00:50:00	2017.01.18 15.30	440	680	16	NA	900	50	WTSkele2016
Skele.180.10.6	Skele	180	10	6	49	1.361	00:50:00	2017.01.18 15.30	440	680	16	NA	900	50	WTSkele2016
Skele.180.10.6	Skele	180	10	6	50	1.471	00:50:00	2017.01.18 15.30	440	680	16	NA	900	50	WTSkele2016
Skele.180.10.6	Skele	180	10	6	51	1.339	00:50:00	2017.01.18 15.30	440	680	16	NA	900	50	WTSkele2016
Skele.180.10.6	Skele	180	10	6	52	1.317	00:50:00	2017.01.18 15.30	440	680	16	NA	900	50	WTSkele2016
Skele.180.10.6	Skele	180	10	6	53	38.641	00:50:00	2017.01.18 15.30	440	680	16	Skele.Expo	900	50	WTSkele2016
Skele.180.10.6	Skele	180	10	6	54	28.673	00:50:00	2017.01.18 15.30	440	680	16	Skele.Expo	900	50	WTSkele2016
Skele.180.10.6	Skele	180	10	6	55	22.212	00:50:00	2017.01.18 15.30	440	680	16	Skele.Expo	900	50	WTSkele2016
Skele.180.10.6	Skele	180	10	6	56	2.169	00:50:00	2017.01.18 15.30	440	680	16	NA	900	50	WTSkele2016
Skele.180.10.6	Skele	180	10	6	57	1.24	00:50:00	2017.01.18 15.30	440	680	16	NA	900	50	WTSkele2016
Skele.180.10.6	Skele	180	10	6	58	1.321	00:50:00	2017.01.18 15.30	440	680	16	NA	900	50	WTSkele2016
Skele.180.10.6	Skele	180	10	6	59	1.431	00:50:00	2017.01.18 15.30	440	680	16	NA	900	50	WTSkele2016
Skele.180.10.6	Skele	180	10	6	60	1.492	00:50:00	2017.01.18 15.30	440	680	16	NA	900	50	WTSkele2016
Skele.180.10.6	Skele	180	10	6	61	1.543	00:50:00	2017.01.18 15.30	440	680	16	NA	900	50	WTSkele2016
Skele.180.10.6	Skele	180	10	6	62	1.173	00:50:00	2017.01.18 15.30	440	680	16	NA	900	50	WTSkele2016
Skele.180.10.6	Skele	180	10	6	63	1.531	00:50:00	2017.01.18 15.30	440	680	16	NA	900	50	WTSkele2016
Skele.180.10.6	Skele	180	10	6	64	1.371	00:50:00	2017.01.18 15.30	440	680	16	NA	900	50	WTSkele2016
Skele.180.10.6	Skele	180	10	6	65	1.705	00:50:00	2017.01.18 15.30	440	680	16	NA	900	50	WTSkele2016
Skele.180.10.6	Skele	180	10	6	66	1.247	00:50:00	2017.01.18 15.30	440	680	16	NA	900	50	WTSkele2016
Skele.180.10.6	Skele	180	10	6	67	1.24	00:50:00	2017.01.18 15.30	440	680	16	NA	900	50	WTSkele2016
Skele.180.10.6	Skele	180	10	6	68	1.407	00:50:00	2017.01.18 15.30	440	680	16	NA	900	50	WTSkele2016
Skele.180.10.6	Skele	180	10	6	69	1.227	00:50:00	2017.01.18 15.30	440	680	16	NA	900	50	WTSkele2016
Skele.180.10.6	Skele	180	10	6	70	1.293	00:50:00	2017.01.18 15.30	440	680	16	NA	900	50	WTSkele2016
Skele.180.10.6	Skele	180	10	6	71	1.293	00:50:00	2017.01.18 15.30	440	680	16	NA	900	50	WTSkele2016
Skele.180.10.6	Skele	180	10	6	72	1.395	00:50:00	2017.01.18 15.30	440	680	16	NA	900	50	WTSkele2016
Skele.180.10.6	Skele	180	10	6	73	1.461	00:50:00	2017.01.18 15.30	440	680	16	NA	900	50	WTSkele2016
Skele.180.10.6	Skele	180	10	6	74	1.209	00:50:00	2017.01.18 15.30	440	680	16	NA	900	50	WTSkele2016
Skele.180.10.6	Skele	180	10	6	75	1.349	00:50:00	2017.01.18 15.30	440	680	16	NA	900	50	WTSkele2016
Skele.180.10.6	Skele	180	10	6	76	1.321	00:50:00	2017.01.18 15.30	440	680	16	NA	900	50	WTSkele2016
Skele.180.10.6	Skele	180	10	6	77	1.341	00:50:00	2017.01.18 15.30	440	680	16	NA	900	50	WTSkele2016
Skele.180.10.6	Skele	180	10	6	78	1.243	00:50:00	2017.01.18 15.30	440	680	16	NA	900	50	WTSkele2016
Skele.180.10.6	Skele	180	10	6	79	1.214	00:50:00	2017.01.18 15.30	440	680	16	NA	900	50	WTSkele2016
Skele.180.10.6	Skele	180	10	6	80	1.196	00:50:00	2017.01.18 15.30	440	680	16	NA	900	50	WTSkele2016
Skele.180.10.6	Skele	180	10	6	81	1.465	00:50:00	2017.01.18 15.30	440	680	16	NA	900	50	WTSkele2016
Skele.180.10.6	Skele	180	10	6	82	1.264	00:50:00	2017.01.18 15.30	440	680	16	NA	900	50	WTSkele2016
Skele.180.10.6	Skele	180	10	6	83	1.249	00:50:00	2017.01.18 15.30	440	680	16	NA	900	50	WTSkele2016
Skele.180.10.6	Skele	180	10	6	84	1.219	00:50:00	2017.01.18 15.30	440	680	16	NA	900	50	WTSkele2016
Skele.180.10.6	Skele	180	10	6	85	1.465	00:50:00	2017.01.18 15.30	440	680	16	NA	900	50	WTSkele2016
Skele.180.10.6	Skele	180	10	6	86	1.389	00:50:00	2017.01.18 15.30	440	680	16	NA	900	50	WTSkele2016
Skele.180.10.6	Skele	180	10	6	87	1.412	00:50:00	2017.01.18 15.30	440	680	16	NA	900	50	WTSkele2016
Skele.180.10.6	Skele	180	10	6	88	1.258	00:50:00	2017.01.18 15.30	440	680	16	NA	900	50	WTSkele2016
Skele.180.10.6	Skele	180	10	6	89	1.399	00:50:00	2017.01.18 15.30	440	680	16	NA	900	50	WTSkele2016
Skele.180.10.6	Skele	180	10	6	90	1.24	00:50:00	2017.01.18 15.30	440	680	16	NA	900	50	WTSkele2016
Skele.180.10.6	Skele	180	10	6	91	1.32	00:50:00	2017.01.18 15.30	440	680	16	NA	900	50	WTSkele2016
Skele.180.10.6	Skele	180	10	6	92	1.299	00:50:00	2017.01.18 15.30	440	680	16	NA	900	50	WTSkele2016
Skele.180.10.6	Skele	180	10	6	93	1.216	00:50:00	2017.01.18 15.30	440	680	16	NA	900	50	WTSkele2016
Skele.180.10.6	Skele	180	10	6	94	1.381	00:50:00	2017.01.18 15.30	440	680	16	NA	900	50	WTSkele2016
Skele.180.10.6	Skele	180	10	6	95	1.384	00:50:00	2017.01.18 15.30	440	680	16	NA	900	50	WTSkele2016
Skele.180.10.6	Skele	180	10	6	96	1.342	00:50:00	2017.01.18 15.30	440	680	16	NA	900	50	WTSkele2016
Skele.180.10.6	Skele	180	10	6	1	1.296	01:00:00	2017.01.18 15.30	440	680	16	NA	900	50	WTSkele2016
Skele.180.10.6	Skele	180	10	6	2	1.24	01:00:00	2017.01.18 15.30	440	680	16	NA	900	50	WTSkele2016
Skele.180.10.6	Skele	180	10	6	3	1.188	01:00:00	2017.01.18 15.30	440	680	16	NA	900	50	WTSkele2016
Skele.180.10.6	Skele	180	10	6	4	1.211	01:00:00	2017.01.18 15.30	440	680	16	NA	900	50	WTSkele2016
Skele.180.10.6	Skele	180	10	6	5	1.218	01:00:00	2017.01.18 15.30	440	680	16	NA	900	50	WTSkele2016
Skele.180.10.6	Skele	180	10	6	6	1.213	01:00:00	2017.01.18 15.30	440	680	16	NA	900	50	WTSkele2016
Skele.180.10.6	Skele	180	10	6	7	1.189	01:00:00	2017.01.18 15.30	440	680	16	NA	900	50	WTSkele2016
Skele.180.10.6	Skele	180	10	6	8	1.246	01:00:00	2017.01.18 15.30	440	680	16	NA	900	50	WTSkele2016
Skele.180.10.6	Skele	180	10	6	9	1.44	01:00:00	2017.01.18 15.30	440	680	16	NA	900	50	WTSkele2016
Skele.180.10.6	Skele	180	10	6	10	1.265	01:00:00	2017.01.18 15.30	440	680	16	NA	900	50	WTSkele2016
Skele.180.10.6	Skele	180	10	6	11	1.317	01:00:00	2017.01.18 15.30	440	680	16	NA	900	50	WTSkele2016
Skele.180.10.6	Skele	180	10	6	12	1.306	01:00:00	2017.01.18 15.30	440	680	16	NA	900	50	WTSkele2016
Skele.180.10.6	Skele	180	10	6	13	1.588	01:00:00	2017.01.18 15.30	440	680	16	NA	900	50	WTSkele2016
Skele.180.10.6	Skele	180	10	6	14	1.294	01:00:00	2017.01.18 15.30	440	680	16	NA	900	50	WTSkele2016
Skele.180.10.6	Skele	180	10	6	15	1.344	01:00:00	2017.01.18 15.30	440	680	16	NA	900	50	WTSkele2016
Skele.180.10.6	Skele	180	10	6	16	1.22	01:00:00	2017.01.18 15.30	440	680	16	NA	900	50	WTSkele2016
Skele.180.10.6	Skele	180	10	6	17	1.253	01:00:00	2017.01.18 15.30	440	680	16	NA	900	50	WTSkele2016
Skele.180.10.6	Skele	180	10	6	18	1.529	01:00:00	2017.01.18 15.30	440	680	16	NA	900	50	WTSkele2016
Skele.180.10.6	Skele	180	10	6	19	1.35	01:00:00	2017.01.18 15.30	440	680	16	NA	900	50	WTSkele2016
Skele.180.10.6	Skele	180	10	6	20	1.472	01:00:00	2017.01.18 15.30	440	680	16	NA	900	50	WTSkele2016
Skele.180.10.6	Skele	180	10	6	21	1.416	01:00:00	2017.01.18 15.30	440	680	16	NA	900	50	WTSkele2016
Skele.180.10.6	Skele	180	10	6	22	1.342	01:00:00	2017.01.18 15.30	440	680	16	NA	900	50	WTSkele2016
Skele.180.10.6	Skele	180	10	6	23	1.421	01:00:00	2017.01.18 15.30	440	680	16	NA	900	50	WTSkele2016
Skele.180.10.6	Skele	180	10	6	24	1.27	01:00:00	2017.01.18 15.30	440	680	16	NA	900	50	WTSkele2016
Skele.180.10.6	Skele	180	10	6	25	1.377	01:00:00	2017.01.18 15.30	440	680	16	NA	900	50	WTSkele2016
Skele.180.10.6	Skele	180	10	6	26	1.11	01:00:00	2017.01.18 15.30	440	680	16	NA	900	50	WTSkele2016
Skele.180.10.6	Skele	180	10	6	27	1.3	01:00:00	2017.01.18 15.30	440	680	16	NA	900	50	WTSkele2016
Skele.180.10.6	Skele	180	10	6	28	1.118	01:00:00	2017.01.18 15.30	440	680	16	NA	900	50	WTSkele2016
Skele.180.10.6	Skele	180	10	6	29	1.21	01:00:00	2017.01.18 15.30	440	680	16	NA	900	50	WTSkele2016
Skele.180.10.6	Skele	180	10	6	30	1.491	01:00:00	2017.01.18 15.30	440	680	16	NA	900	50	WTSkele2016
Skele.180.10.6	Skele	180	10	6	31	1.322	01:00:00	2017.01.18 15.30	440	680	16	NA	900	50	WTSkele2016
Skele.180.10.6	Skele	180	10	6	32	1.645	01:00:00	2017.01.18 15.30	440	680	16	NA	900	50	WTSkele2016
Skele.180.10.6	Skele	180	10	6	33	1.339	01:00:00	2017.01.18 15.30	440	680	16	NA	900	50	WTSkele2016
Skele.180.10.6	Skele	180	10	6	34	1.442	01:00:00	2017.01.18 15.30	440	680	16	NA	900	50	WTSkele2016
Skele.180.10.6	Skele	180	10	6	35	1.504	01:00:00	2017.01.18 15.30	440	680	16	NA	900	50	WTSkele2016
Skele.180.10.6	Skele	180	10	6	36	1.436	01:00:00	2017.01.18 15.30	440	680	16	NA	900	50	WTSkele2016
Skele.180.10.6	Skele	180	10	6	37	1.338	01:00:00	2017.01.18 15.30	440	680	16	NA	900	50	WTSkele2016
Skele.180.10.6	Skele	180	10	6	38	1.212	01:00:00	2017.01.18 15.30	440	680	16	NA	900	50	WTSkele2016
Skele.180.10.6	Skele	180	10	6	39	1.52	01:00:00	2017.01.18 15.30	440	680	16	NA	900	50	WTSkele2016
Skele.180.10.6	Skele	180	10	6	40	1.384	01:00:00	2017.01.18 15.30	440	680	16	NA	900	50	WTSkele2016
Skele.180.10.6	Skele	180	10	6	41	44.531	01:00:00	2017.01.18 15.30	440	680	16	NA	900	50	WTSkele2016
Skele.180.10.6	Skele	180	10	6	42	32.065	01:00:00	2017.01.18 15.30	440	680	16	NA	900	50	WTSkele2016
Skele.180.10.6	Skele	180	10	6	43	42.991	01:00:00	2017.01.18 15.30	440	680	16	NA	900	50	WTSkele2016
Skele.180.10.6	Skele	180	10	6	44	1.969	01:00:00	2017.01.18 15.30	440	680	16	NA	900	50	WTSkele2016
Skele.180.10.6	Skele	180	10	6	45	1.41	01:00:00	2017.01.18 15.30	440	680	16	NA	900	50	WTSkele2016
Skele.180.10.6	Skele	180	10	6	46	1.197	01:00:00	2017.01.18 15.30	440	680	16	NA	900	50	WTSkele2016
Skele.180.10.6	Skele	180	10	6	47	1.308	01:00:00	2017.01.18 15.30	440	680	16	NA	900	50	WTSkele2016
Skele.180.10.6	Skele	180	10	6	48	1.34	01:00:00	2017.01.18 15.30	440	680	16	NA	900	50	WTSkele2016
Skele.180.10.6	Skele	180	10	6	49	1.345	01:00:00	2017.01.18 15.30	440	680	16	NA	900	50	WTSkele2016
Skele.180.10.6	Skele	180	10	6	50	1.265	01:00:00	2017.01.18 15.30	440	680	16	NA	900	50	WTSkele2016
Skele.180.10.6	Skele	180	10	6	51	1.188	01:00:00	2017.01.18 15.30	440	680	16	NA	900	50	WTSkele2016
Skele.180.10.6	Skele	180	10	6	52	1.328	01:00:00	2017.01.18 15.30	440	680	16	NA	900	50	WTSkele2016
Skele.180.10.6	Skele	180	10	6	53	37.735	01:00:00	2017.01.18 15.30	440	680	16	Skele.Expo	900	50	WTSkele2016
Skele.180.10.6	Skele	180	10	6	54	27.458	01:00:00	2017.01.18 15.30	440	680	16	Skele.Expo	900	50	WTSkele2016
Skele.180.10.6	Skele	180	10	6	55	19.861	01:00:00	2017.01.18 15.30	440	680	16	Skele.Expo	900	50	WTSkele2016
Skele.180.10.6	Skele	180	10	6	56	2.245	01:00:00	2017.01.18 15.30	440	680	16	NA	900	50	WTSkele2016
Skele.180.10.6	Skele	180	10	6	57	1.477	01:00:00	2017.01.18 15.30	440	680	16	NA	900	50	WTSkele2016
Skele.180.10.6	Skele	180	10	6	58	1.266	01:00:00	2017.01.18 15.30	440	680	16	NA	900	50	WTSkele2016
Skele.180.10.6	Skele	180	10	6	59	1.325	01:00:00	2017.01.18 15.30	440	680	16	NA	900	50	WTSkele2016
Skele.180.10.6	Skele	180	10	6	60	1.386	01:00:00	2017.01.18 15.30	440	680	16	NA	900	50	WTSkele2016
Skele.180.10.6	Skele	180	10	6	61	1.773	01:00:00	2017.01.18 15.30	440	680	16	NA	900	50	WTSkele2016
Skele.180.10.6	Skele	180	10	6	62	1.396	01:00:00	2017.01.18 15.30	440	680	16	NA	900	50	WTSkele2016
Skele.180.10.6	Skele	180	10	6	63	1.25	01:00:00	2017.01.18 15.30	440	680	16	NA	900	50	WTSkele2016
Skele.180.10.6	Skele	180	10	6	64	1.384	01:00:00	2017.01.18 15.30	440	680	16	NA	900	50	WTSkele2016
Skele.180.10.6	Skele	180	10	6	65	1.851	01:00:00	2017.01.18 15.30	440	680	16	NA	900	50	WTSkele2016
Skele.180.10.6	Skele	180	10	6	66	1.315	01:00:00	2017.01.18 15.30	440	680	16	NA	900	50	WTSkele2016
Skele.180.10.6	Skele	180	10	6	67	1.426	01:00:00	2017.01.18 15.30	440	680	16	NA	900	50	WTSkele2016
Skele.180.10.6	Skele	180	10	6	68	1.199	01:00:00	2017.01.18 15.30	440	680	16	NA	900	50	WTSkele2016
Skele.180.10.6	Skele	180	10	6	69	1.403	01:00:00	2017.01.18 15.30	440	680	16	NA	900	50	WTSkele2016
Skele.180.10.6	Skele	180	10	6	70	1.248	01:00:00	2017.01.18 15.30	440	680	16	NA	900	50	WTSkele2016
Skele.180.10.6	Skele	180	10	6	71	1.295	01:00:00	2017.01.18 15.30	440	680	16	NA	900	50	WTSkele2016
Skele.180.10.6	Skele	180	10	6	72	1.677	01:00:00	2017.01.18 15.30	440	680	16	NA	900	50	WTSkele2016
Skele.180.10.6	Skele	180	10	6	73	1.371	01:00:00	2017.01.18 15.30	440	680	16	NA	900	50	WTSkele2016
Skele.180.10.6	Skele	180	10	6	74	1.507	01:00:00	2017.01.18 15.30	440	680	16	NA	900	50	WTSkele2016
Skele.180.10.6	Skele	180	10	6	75	1.182	01:00:00	2017.01.18 15.30	440	680	16	NA	900	50	WTSkele2016
Skele.180.10.6	Skele	180	10	6	76	1.273	01:00:00	2017.01.18 15.30	440	680	16	NA	900	50	WTSkele2016
Skele.180.10.6	Skele	180	10	6	77	1.339	01:00:00	2017.01.18 15.30	440	680	16	NA	900	50	WTSkele2016
Skele.180.10.6	Skele	180	10	6	78	1.395	01:00:00	2017.01.18 15.30	440	680	16	NA	900	50	WTSkele2016
Skele.180.10.6	Skele	180	10	6	79	1.38	01:00:00	2017.01.18 15.30	440	680	16	NA	900	50	WTSkele2016
Skele.180.10.6	Skele	180	10	6	80	1.408	01:00:00	2017.01.18 15.30	440	680	16	NA	900	50	WTSkele2016
Skele.180.10.6	Skele	180	10	6	81	1.342	01:00:00	2017.01.18 15.30	440	680	16	NA	900	50	WTSkele2016
Skele.180.10.6	Skele	180	10	6	82	1.512	01:00:00	2017.01.18 15.30	440	680	16	NA	900	50	WTSkele2016
Skele.180.10.6	Skele	180	10	6	83	1.169	01:00:00	2017.01.18 15.30	440	680	16	NA	900	50	WTSkele2016
Skele.180.10.6	Skele	180	10	6	84	1.388	01:00:00	2017.01.18 15.30	440	680	16	NA	900	50	WTSkele2016
Skele.180.10.6	Skele	180	10	6	85	1.417	01:00:00	2017.01.18 15.30	440	680	16	NA	900	50	WTSkele2016
Skele.180.10.6	Skele	180	10	6	86	1.18	01:00:00	2017.01.18 15.30	440	680	16	NA	900	50	WTSkele2016
Skele.180.10.6	Skele	180	10	6	87	1.219	01:00:00	2017.01.18 15.30	440	680	16	NA	900	50	WTSkele2016
Skele.180.10.6	Skele	180	10	6	88	1.125	01:00:00	2017.01.18 15.30	440	680	16	NA	900	50	WTSkele2016
Skele.180.10.6	Skele	180	10	6	89	1.48	01:00:00	2017.01.18 15.30	440	680	16	NA	900	50	WTSkele2016
Skele.180.10.6	Skele	180	10	6	90	1.307	01:00:00	2017.01.18 15.30	440	680	16	NA	900	50	WTSkele2016
Skele.180.10.6	Skele	180	10	6	91	1.314	01:00:00	2017.01.18 15.30	440	680	16	NA	900	50	WTSkele2016
Skele.180.10.6	Skele	180	10	6	92	1.309	01:00:00	2017.01.18 15.30	440	680	16	NA	900	50	WTSkele2016
Skele.180.10.6	Skele	180	10	6	93	1.296	01:00:00	2017.01.18 15.30	440	680	16	NA	900	50	WTSkele2016
Skele.180.10.6	Skele	180	10	6	94	1.443	01:00:00	2017.01.18 15.30	440	680	16	NA	900	50	WTSkele2016
Skele.180.10.6	Skele	180	10	6	95	1.383	01:00:00	2017.01.18 15.30	440	680	16	NA	900	50	WTSkele2016
Skele.180.10.6	Skele	180	10	6	96	1.391	01:00:00	2017.01.18 15.30	440	680	16	NA	900	50	WTSkele2016
Skele.180.10.6	Skele	180	10	6	1	1.372	01:10:00	2017.01.18 15.30	440	680	16	NA	900	50	WTSkele2016
Skele.180.10.6	Skele	180	10	6	2	1.294	01:10:00	2017.01.18 15.30	440	680	16	NA	900	50	WTSkele2016
Skele.180.10.6	Skele	180	10	6	3	1.265	01:10:00	2017.01.18 15.30	440	680	16	NA	900	50	WTSkele2016
Skele.180.10.6	Skele	180	10	6	4	1.217	01:10:00	2017.01.18 15.30	440	680	16	NA	900	50	WTSkele2016
Skele.180.10.6	Skele	180	10	6	5	1.43	01:10:00	2017.01.18 15.30	440	680	16	NA	900	50	WTSkele2016
Skele.180.10.6	Skele	180	10	6	6	1.363	01:10:00	2017.01.18 15.30	440	680	16	NA	900	50	WTSkele2016
Skele.180.10.6	Skele	180	10	6	7	1.285	01:10:00	2017.01.18 15.30	440	680	16	NA	900	50	WTSkele2016
Skele.180.10.6	Skele	180	10	6	8	1.321	01:10:00	2017.01.18 15.30	440	680	16	NA	900	50	WTSkele2016
Skele.180.10.6	Skele	180	10	6	9	1.276	01:10:00	2017.01.18 15.30	440	680	16	NA	900	50	WTSkele2016
Skele.180.10.6	Skele	180	10	6	10	1.332	01:10:00	2017.01.18 15.30	440	680	16	NA	900	50	WTSkele2016
Skele.180.10.6	Skele	180	10	6	11	1.439	01:10:00	2017.01.18 15.30	440	680	16	NA	900	50	WTSkele2016
Skele.180.10.6	Skele	180	10	6	12	1.55	01:10:00	2017.01.18 15.30	440	680	16	NA	900	50	WTSkele2016
Skele.180.10.6	Skele	180	10	6	13	1.24	01:10:00	2017.01.18 15.30	440	680	16	NA	900	50	WTSkele2016
Skele.180.10.6	Skele	180	10	6	14	1.408	01:10:00	2017.01.18 15.30	440	680	16	NA	900	50	WTSkele2016
Skele.180.10.6	Skele	180	10	6	15	1.293	01:10:00	2017.01.18 15.30	440	680	16	NA	900	50	WTSkele2016
Skele.180.10.6	Skele	180	10	6	16	1.166	01:10:00	2017.01.18 15.30	440	680	16	NA	900	50	WTSkele2016
Skele.180.10.6	Skele	180	10	6	17	1.487	01:10:00	2017.01.18 15.30	440	680	16	NA	900	50	WTSkele2016
Skele.180.10.6	Skele	180	10	6	18	1.437	01:10:00	2017.01.18 15.30	440	680	16	NA	900	50	WTSkele2016
Skele.180.10.6	Skele	180	10	6	19	1.29	01:10:00	2017.01.18 15.30	440	680	16	NA	900	50	WTSkele2016
Skele.180.10.6	Skele	180	10	6	20	1.52	01:10:00	2017.01.18 15.30	440	680	16	NA	900	50	WTSkele2016
Skele.180.10.6	Skele	180	10	6	21	1.322	01:10:00	2017.01.18 15.30	440	680	16	NA	900	50	WTSkele2016
Skele.180.10.6	Skele	180	10	6	22	1.225	01:10:00	2017.01.18 15.30	440	680	16	NA	900	50	WTSkele2016
Skele.180.10.6	Skele	180	10	6	23	1.393	01:10:00	2017.01.18 15.30	440	680	16	NA	900	50	WTSkele2016
Skele.180.10.6	Skele	180	10	6	24	1.271	01:10:00	2017.01.18 15.30	440	680	16	NA	900	50	WTSkele2016
Skele.180.10.6	Skele	180	10	6	25	1.309	01:10:00	2017.01.18 15.30	440	680	16	NA	900	50	WTSkele2016
Skele.180.10.6	Skele	180	10	6	26	1.262	01:10:00	2017.01.18 15.30	440	680	16	NA	900	50	WTSkele2016
Skele.180.10.6	Skele	180	10	6	27	1.412	01:10:00	2017.01.18 15.30	440	680	16	NA	900	50	WTSkele2016
Skele.180.10.6	Skele	180	10	6	28	1.487	01:10:00	2017.01.18 15.30	440	680	16	NA	900	50	WTSkele2016
Skele.180.10.6	Skele	180	10	6	29	1.224	01:10:00	2017.01.18 15.30	440	680	16	NA	900	50	WTSkele2016
Skele.180.10.6	Skele	180	10	6	30	1.373	01:10:00	2017.01.18 15.30	440	680	16	NA	900	50	WTSkele2016
Skele.180.10.6	Skele	180	10	6	31	1.575	01:10:00	2017.01.18 15.30	440	680	16	NA	900	50	WTSkele2016
Skele.180.10.6	Skele	180	10	6	32	1.572	01:10:00	2017.01.18 15.30	440	680	16	NA	900	50	WTSkele2016
Skele.180.10.6	Skele	180	10	6	33	1.322	01:10:00	2017.01.18 15.30	440	680	16	NA	900	50	WTSkele2016
Skele.180.10.6	Skele	180	10	6	34	1.295	01:10:00	2017.01.18 15.30	440	680	16	NA	900	50	WTSkele2016
Skele.180.10.6	Skele	180	10	6	35	1.549	01:10:00	2017.01.18 15.30	440	680	16	NA	900	50	WTSkele2016
Skele.180.10.6	Skele	180	10	6	36	1.232	01:10:00	2017.01.18 15.30	440	680	16	NA	900	50	WTSkele2016
Skele.180.10.6	Skele	180	10	6	37	1.418	01:10:00	2017.01.18 15.30	440	680	16	NA	900	50	WTSkele2016
Skele.180.10.6	Skele	180	10	6	38	1.286	01:10:00	2017.01.18 15.30	440	680	16	NA	900	50	WTSkele2016
Skele.180.10.6	Skele	180	10	6	39	1.381	01:10:00	2017.01.18 15.30	440	680	16	NA	900	50	WTSkele2016
Skele.180.10.6	Skele	180	10	6	40	1.395	01:10:00	2017.01.18 15.30	440	680	16	NA	900	50	WTSkele2016
Skele.180.10.6	Skele	180	10	6	41	43.321	01:10:00	2017.01.18 15.30	440	680	16	NA	900	50	WTSkele2016
Skele.180.10.6	Skele	180	10	6	42	30.215	01:10:00	2017.01.18 15.30	440	680	16	NA	900	50	WTSkele2016
Skele.180.10.6	Skele	180	10	6	43	40.608	01:10:00	2017.01.18 15.30	440	680	16	NA	900	50	WTSkele2016
Skele.180.10.6	Skele	180	10	6	44	1.748	01:10:00	2017.01.18 15.30	440	680	16	NA	900	50	WTSkele2016
Skele.180.10.6	Skele	180	10	6	45	1.338	01:10:00	2017.01.18 15.30	440	680	16	NA	900	50	WTSkele2016
Skele.180.10.6	Skele	180	10	6	46	1.305	01:10:00	2017.01.18 15.30	440	680	16	NA	900	50	WTSkele2016
Skele.180.10.6	Skele	180	10	6	47	1.451	01:10:00	2017.01.18 15.30	440	680	16	NA	900	50	WTSkele2016
Skele.180.10.6	Skele	180	10	6	48	1.225	01:10:00	2017.01.18 15.30	440	680	16	NA	900	50	WTSkele2016
Skele.180.10.6	Skele	180	10	6	49	1.155	01:10:00	2017.01.18 15.30	440	680	16	NA	900	50	WTSkele2016
Skele.180.10.6	Skele	180	10	6	50	1.333	01:10:00	2017.01.18 15.30	440	680	16	NA	900	50	WTSkele2016
Skele.180.10.6	Skele	180	10	6	51	1.256	01:10:00	2017.01.18 15.30	440	680	16	NA	900	50	WTSkele2016
Skele.180.10.6	Skele	180	10	6	52	1.295	01:10:00	2017.01.18 15.30	440	680	16	NA	900	50	WTSkele2016
Skele.180.10.6	Skele	180	10	6	53	36.25	01:10:00	2017.01.18 15.30	440	680	16	Skele.Expo	900	50	WTSkele2016
Skele.180.10.6	Skele	180	10	6	54	26.711	01:10:00	2017.01.18 15.30	440	680	16	Skele.Expo	900	50	WTSkele2016
Skele.180.10.6	Skele	180	10	6	55	17.174	01:10:00	2017.01.18 15.30	440	680	16	Skele.Expo	900	50	WTSkele2016
Skele.180.10.6	Skele	180	10	6	56	2.436	01:10:00	2017.01.18 15.30	440	680	16	NA	900	50	WTSkele2016
Skele.180.10.6	Skele	180	10	6	57	1.295	01:10:00	2017.01.18 15.30	440	680	16	NA	900	50	WTSkele2016
Skele.180.10.6	Skele	180	10	6	58	1.341	01:10:00	2017.01.18 15.30	440	680	16	NA	900	50	WTSkele2016
Skele.180.10.6	Skele	180	10	6	59	1.281	01:10:00	2017.01.18 15.30	440	680	16	NA	900	50	WTSkele2016
Skele.180.10.6	Skele	180	10	6	60	1.436	01:10:00	2017.01.18 15.30	440	680	16	NA	900	50	WTSkele2016
Skele.180.10.6	Skele	180	10	6	61	1.689	01:10:00	2017.01.18 15.30	440	680	16	NA	900	50	WTSkele2016
Skele.180.10.6	Skele	180	10	6	62	1.308	01:10:00	2017.01.18 15.30	440	680	16	NA	900	50	WTSkele2016
Skele.180.10.6	Skele	180	10	6	63	1.426	01:10:00	2017.01.18 15.30	440	680	16	NA	900	50	WTSkele2016
Skele.180.10.6	Skele	180	10	6	64	1.299	01:10:00	2017.01.18 15.30	440	680	16	NA	900	50	WTSkele2016
Skele.180.10.6	Skele	180	10	6	65	1.733	01:10:00	2017.01.18 15.30	440	680	16	NA	900	50	WTSkele2016
Skele.180.10.6	Skele	180	10	6	66	1.415	01:10:00	2017.01.18 15.30	440	680	16	NA	900	50	WTSkele2016
Skele.180.10.6	Skele	180	10	6	67	1.379	01:10:00	2017.01.18 15.30	440	680	16	NA	900	50	WTSkele2016
Skele.180.10.6	Skele	180	10	6	68	1.42	01:10:00	2017.01.18 15.30	440	680	16	NA	900	50	WTSkele2016
Skele.180.10.6	Skele	180	10	6	69	1.368	01:10:00	2017.01.18 15.30	440	680	16	NA	900	50	WTSkele2016
Skele.180.10.6	Skele	180	10	6	70	1.162	01:10:00	2017.01.18 15.30	440	680	16	NA	900	50	WTSkele2016
Skele.180.10.6	Skele	180	10	6	71	1.34	01:10:00	2017.01.18 15.30	440	680	16	NA	900	50	WTSkele2016
Skele.180.10.6	Skele	180	10	6	72	1.297	01:10:00	2017.01.18 15.30	440	680	16	NA	900	50	WTSkele2016
Skele.180.10.6	Skele	180	10	6	73	1.404	01:10:00	2017.01.18 15.30	440	680	16	NA	900	50	WTSkele2016
Skele.180.10.6	Skele	180	10	6	74	1.347	01:10:00	2017.01.18 15.30	440	680	16	NA	900	50	WTSkele2016
Skele.180.10.6	Skele	180	10	6	75	1.432	01:10:00	2017.01.18 15.30	440	680	16	NA	900	50	WTSkele2016
Skele.180.10.6	Skele	180	10	6	76	1.417	01:10:00	2017.01.18 15.30	440	680	16	NA	900	50	WTSkele2016
Skele.180.10.6	Skele	180	10	6	77	1.258	01:10:00	2017.01.18 15.30	440	680	16	NA	900	50	WTSkele2016
Skele.180.10.6	Skele	180	10	6	78	1.524	01:10:00	2017.01.18 15.30	440	680	16	NA	900	50	WTSkele2016
Skele.180.10.6	Skele	180	10	6	79	1.416	01:10:00	2017.01.18 15.30	440	680	16	NA	900	50	WTSkele2016
Skele.180.10.6	Skele	180	10	6	80	1.407	01:10:00	2017.01.18 15.30	440	680	16	NA	900	50	WTSkele2016
Skele.180.10.6	Skele	180	10	6	81	1.512	01:10:00	2017.01.18 15.30	440	680	16	NA	900	50	WTSkele2016
Skele.180.10.6	Skele	180	10	6	82	1.219	01:10:00	2017.01.18 15.30	440	680	16	NA	900	50	WTSkele2016
Skele.180.10.6	Skele	180	10	6	83	1.295	01:10:00	2017.01.18 15.30	440	680	16	NA	900	50	WTSkele2016
Skele.180.10.6	Skele	180	10	6	84	1.369	01:10:00	2017.01.18 15.30	440	680	16	NA	900	50	WTSkele2016
Skele.180.10.6	Skele	180	10	6	85	1.369	01:10:00	2017.01.18 15.30	440	680	16	NA	900	50	WTSkele2016
Skele.180.10.6	Skele	180	10	6	86	1.198	01:10:00	2017.01.18 15.30	440	680	16	NA	900	50	WTSkele2016
Skele.180.10.6	Skele	180	10	6	87	1.309	01:10:00	2017.01.18 15.30	440	680	16	NA	900	50	WTSkele2016
Skele.180.10.6	Skele	180	10	6	88	1.262	01:10:00	2017.01.18 15.30	440	680	16	NA	900	50	WTSkele2016
Skele.180.10.6	Skele	180	10	6	89	1.242	01:10:00	2017.01.18 15.30	440	680	16	NA	900	50	WTSkele2016
Skele.180.10.6	Skele	180	10	6	90	1.24	01:10:00	2017.01.18 15.30	440	680	16	NA	900	50	WTSkele2016
Skele.180.10.6	Skele	180	10	6	91	1.206	01:10:00	2017.01.18 15.30	440	680	16	NA	900	50	WTSkele2016
Skele.180.10.6	Skele	180	10	6	92	1.398	01:10:00	2017.01.18 15.30	440	680	16	NA	900	50	WTSkele2016
Skele.180.10.6	Skele	180	10	6	93	1.344	01:10:00	2017.01.18 15.30	440	680	16	NA	900	50	WTSkele2016
Skele.180.10.6	Skele	180	10	6	94	1.33	01:10:00	2017.01.18 15.30	440	680	16	NA	900	50	WTSkele2016
Skele.180.10.6	Skele	180	10	6	95	1.471	01:10:00	2017.01.18 15.30	440	680	16	NA	900	50	WTSkele2016
Skele.180.10.6	Skele	180	10	6	96	1.184	01:10:00	2017.01.18 15.30	440	680	16	NA	900	50	WTSkele2016
Skele.180.10.6	Skele	180	10	6	1	1.269	01:20:00	2017.01.18 15.30	440	680	16	NA	900	50	WTSkele2016
Skele.180.10.6	Skele	180	10	6	2	1.39	01:20:00	2017.01.18 15.30	440	680	16	NA	900	50	WTSkele2016
Skele.180.10.6	Skele	180	10	6	3	1.338	01:20:00	2017.01.18 15.30	440	680	16	NA	900	50	WTSkele2016
Skele.180.10.6	Skele	180	10	6	4	1.33	01:20:00	2017.01.18 15.30	440	680	16	NA	900	50	WTSkele2016
Skele.180.10.6	Skele	180	10	6	5	1.004	01:20:00	2017.01.18 15.30	440	680	16	NA	900	50	WTSkele2016
Skele.180.10.6	Skele	180	10	6	6	1.18	01:20:00	2017.01.18 15.30	440	680	16	NA	900	50	WTSkele2016
Skele.180.10.6	Skele	180	10	6	7	1.382	01:20:00	2017.01.18 15.30	440	680	16	NA	900	50	WTSkele2016
Skele.180.10.6	Skele	180	10	6	8	1.338	01:20:00	2017.01.18 15.30	440	680	16	NA	900	50	WTSkele2016
Skele.180.10.6	Skele	180	10	6	9	1.425	01:20:00	2017.01.18 15.30	440	680	16	NA	900	50	WTSkele2016
Skele.180.10.6	Skele	180	10	6	10	1.235	01:20:00	2017.01.18 15.30	440	680	16	NA	900	50	WTSkele2016
Skele.180.10.6	Skele	180	10	6	11	1.35	01:20:00	2017.01.18 15.30	440	680	16	NA	900	50	WTSkele2016
Skele.180.10.6	Skele	180	10	6	12	1.273	01:20:00	2017.01.18 15.30	440	680	16	NA	900	50	WTSkele2016
Skele.180.10.6	Skele	180	10	6	13	1.515	01:20:00	2017.01.18 15.30	440	680	16	NA	900	50	WTSkele2016
Skele.180.10.6	Skele	180	10	6	14	1.205	01:20:00	2017.01.18 15.30	440	680	16	NA	900	50	WTSkele2016
Skele.180.10.6	Skele	180	10	6	15	1.424	01:20:00	2017.01.18 15.30	440	680	16	NA	900	50	WTSkele2016
Skele.180.10.6	Skele	180	10	6	16	1.319	01:20:00	2017.01.18 15.30	440	680	16	NA	900	50	WTSkele2016
Skele.180.10.6	Skele	180	10	6	17	1.313	01:20:00	2017.01.18 15.30	440	680	16	NA	900	50	WTSkele2016
Skele.180.10.6	Skele	180	10	6	18	1.145	01:20:00	2017.01.18 15.30	440	680	16	NA	900	50	WTSkele2016
Skele.180.10.6	Skele	180	10	6	19	1.45	01:20:00	2017.01.18 15.30	440	680	16	NA	900	50	WTSkele2016
Skele.180.10.6	Skele	180	10	6	20	1.457	01:20:00	2017.01.18 15.30	440	680	16	NA	900	50	WTSkele2016
Skele.180.10.6	Skele	180	10	6	21	1.233	01:20:00	2017.01.18 15.30	440	680	16	NA	900	50	WTSkele2016
Skele.180.10.6	Skele	180	10	6	22	1.339	01:20:00	2017.01.18 15.30	440	680	16	NA	900	50	WTSkele2016
Skele.180.10.6	Skele	180	10	6	23	1.443	01:20:00	2017.01.18 15.30	440	680	16	NA	900	50	WTSkele2016
Skele.180.10.6	Skele	180	10	6	24	1.221	01:20:00	2017.01.18 15.30	440	680	16	NA	900	50	WTSkele2016
Skele.180.10.6	Skele	180	10	6	25	1.3	01:20:00	2017.01.18 15.30	440	680	16	NA	900	50	WTSkele2016
Skele.180.10.6	Skele	180	10	6	26	1.293	01:20:00	2017.01.18 15.30	440	680	16	NA	900	50	WTSkele2016
Skele.180.10.6	Skele	180	10	6	27	1.467	01:20:00	2017.01.18 15.30	440	680	16	NA	900	50	WTSkele2016
Skele.180.10.6	Skele	180	10	6	28	1.5	01:20:00	2017.01.18 15.30	440	680	16	NA	900	50	WTSkele2016
Skele.180.10.6	Skele	180	10	6	29	1.418	01:20:00	2017.01.18 15.30	440	680	16	NA	900	50	WTSkele2016
Skele.180.10.6	Skele	180	10	6	30	1.394	01:20:00	2017.01.18 15.30	440	680	16	NA	900	50	WTSkele2016
Skele.180.10.6	Skele	180	10	6	31	1.407	01:20:00	2017.01.18 15.30	440	680	16	NA	900	50	WTSkele2016
Skele.180.10.6	Skele	180	10	6	32	1.492	01:20:00	2017.01.18 15.30	440	680	16	NA	900	50	WTSkele2016
Skele.180.10.6	Skele	180	10	6	33	1.242	01:20:00	2017.01.18 15.30	440	680	16	NA	900	50	WTSkele2016
Skele.180.10.6	Skele	180	10	6	34	1.114	01:20:00	2017.01.18 15.30	440	680	16	NA	900	50	WTSkele2016
Skele.180.10.6	Skele	180	10	6	35	1.326	01:20:00	2017.01.18 15.30	440	680	16	NA	900	50	WTSkele2016
Skele.180.10.6	Skele	180	10	6	36	1.359	01:20:00	2017.01.18 15.30	440	680	16	NA	900	50	WTSkele2016
Skele.180.10.6	Skele	180	10	6	37	1.4	01:20:00	2017.01.18 15.30	440	680	16	NA	900	50	WTSkele2016
Skele.180.10.6	Skele	180	10	6	38	1.224	01:20:00	2017.01.18 15.30	440	680	16	NA	900	50	WTSkele2016
Skele.180.10.6	Skele	180	10	6	39	1.364	01:20:00	2017.01.18 15.30	440	680	16	NA	900	50	WTSkele2016
Skele.180.10.6	Skele	180	10	6	40	1.455	01:20:00	2017.01.18 15.30	440	680	16	NA	900	50	WTSkele2016
Skele.180.10.6	Skele	180	10	6	41	42.284	01:20:00	2017.01.18 15.30	440	680	16	NA	900	50	WTSkele2016
Skele.180.10.6	Skele	180	10	6	42	29.286	01:20:00	2017.01.18 15.30	440	680	16	NA	900	50	WTSkele2016
Skele.180.10.6	Skele	180	10	6	43	39.26	01:20:00	2017.01.18 15.30	440	680	16	NA	900	50	WTSkele2016
Skele.180.10.6	Skele	180	10	6	44	1.925	01:20:00	2017.01.18 15.30	440	680	16	NA	900	50	WTSkele2016
Skele.180.10.6	Skele	180	10	6	45	1.431	01:20:00	2017.01.18 15.30	440	680	16	NA	900	50	WTSkele2016
Skele.180.10.6	Skele	180	10	6	46	1.336	01:20:00	2017.01.18 15.30	440	680	16	NA	900	50	WTSkele2016
Skele.180.10.6	Skele	180	10	6	47	1.374	01:20:00	2017.01.18 15.30	440	680	16	NA	900	50	WTSkele2016
Skele.180.10.6	Skele	180	10	6	48	1.238	01:20:00	2017.01.18 15.30	440	680	16	NA	900	50	WTSkele2016
Skele.180.10.6	Skele	180	10	6	49	1.45	01:20:00	2017.01.18 15.30	440	680	16	NA	900	50	WTSkele2016
Skele.180.10.6	Skele	180	10	6	50	1.25	01:20:00	2017.01.18 15.30	440	680	16	NA	900	50	WTSkele2016
Skele.180.10.6	Skele	180	10	6	51	1.346	01:20:00	2017.01.18 15.30	440	680	16	NA	900	50	WTSkele2016
Skele.180.10.6	Skele	180	10	6	52	1.256	01:20:00	2017.01.18 15.30	440	680	16	NA	900	50	WTSkele2016
Skele.180.10.6	Skele	180	10	6	53	36.021	01:20:00	2017.01.18 15.30	440	680	16	Skele.Expo	900	50	WTSkele2016
Skele.180.10.6	Skele	180	10	6	54	24.895	01:20:00	2017.01.18 15.30	440	680	16	Skele.Expo	900	50	WTSkele2016
Skele.180.10.6	Skele	180	10	6	55	16.016	01:20:00	2017.01.18 15.30	440	680	16	Skele.Expo	900	50	WTSkele2016
Skele.180.10.6	Skele	180	10	6	56	2.467	01:20:00	2017.01.18 15.30	440	680	16	NA	900	50	WTSkele2016
Skele.180.10.6	Skele	180	10	6	57	1.314	01:20:00	2017.01.18 15.30	440	680	16	NA	900	50	WTSkele2016
Skele.180.10.6	Skele	180	10	6	58	1.285	01:20:00	2017.01.18 15.30	440	680	16	NA	900	50	WTSkele2016
Skele.180.10.6	Skele	180	10	6	59	1.287	01:20:00	2017.01.18 15.30	440	680	16	NA	900	50	WTSkele2016
Skele.180.10.6	Skele	180	10	6	60	1.311	01:20:00	2017.01.18 15.30	440	680	16	NA	900	50	WTSkele2016
Skele.180.10.6	Skele	180	10	6	61	1.622	01:20:00	2017.01.18 15.30	440	680	16	NA	900	50	WTSkele2016
Skele.180.10.6	Skele	180	10	6	62	1.326	01:20:00	2017.01.18 15.30	440	680	16	NA	900	50	WTSkele2016
Skele.180.10.6	Skele	180	10	6	63	1.254	01:20:00	2017.01.18 15.30	440	680	16	NA	900	50	WTSkele2016
Skele.180.10.6	Skele	180	10	6	64	1.317	01:20:00	2017.01.18 15.30	440	680	16	NA	900	50	WTSkele2016
Skele.180.10.6	Skele	180	10	6	65	1.425	01:20:00	2017.01.18 15.30	440	680	16	NA	900	50	WTSkele2016
Skele.180.10.6	Skele	180	10	6	66	1.422	01:20:00	2017.01.18 15.30	440	680	16	NA	900	50	WTSkele2016
Skele.180.10.6	Skele	180	10	6	67	1.36	01:20:00	2017.01.18 15.30	440	680	16	NA	900	50	WTSkele2016
Skele.180.10.6	Skele	180	10	6	68	1.157	01:20:00	2017.01.18 15.30	440	680	16	NA	900	50	WTSkele2016
Skele.180.10.6	Skele	180	10	6	69	1.396	01:20:00	2017.01.18 15.30	440	680	16	NA	900	50	WTSkele2016
Skele.180.10.6	Skele	180	10	6	70	1.406	01:20:00	2017.01.18 15.30	440	680	16	NA	900	50	WTSkele2016
Skele.180.10.6	Skele	180	10	6	71	1.27	01:20:00	2017.01.18 15.30	440	680	16	NA	900	50	WTSkele2016
Skele.180.10.6	Skele	180	10	6	72	1.24	01:20:00	2017.01.18 15.30	440	680	16	NA	900	50	WTSkele2016
Skele.180.10.6	Skele	180	10	6	73	1.263	01:20:00	2017.01.18 15.30	440	680	16	NA	900	50	WTSkele2016
Skele.180.10.6	Skele	180	10	6	74	1.276	01:20:00	2017.01.18 15.30	440	680	16	NA	900	50	WTSkele2016
Skele.180.10.6	Skele	180	10	6	75	1.409	01:20:00	2017.01.18 15.30	440	680	16	NA	900	50	WTSkele2016
Skele.180.10.6	Skele	180	10	6	76	1.309	01:20:00	2017.01.18 15.30	440	680	16	NA	900	50	WTSkele2016
Skele.180.10.6	Skele	180	10	6	77	1.489	01:20:00	2017.01.18 15.30	440	680	16	NA	900	50	WTSkele2016
Skele.180.10.6	Skele	180	10	6	78	1.322	01:20:00	2017.01.18 15.30	440	680	16	NA	900	50	WTSkele2016
Skele.180.10.6	Skele	180	10	6	79	1.138	01:20:00	2017.01.18 15.30	440	680	16	NA	900	50	WTSkele2016
Skele.180.10.6	Skele	180	10	6	80	1.326	01:20:00	2017.01.18 15.30	440	680	16	NA	900	50	WTSkele2016
Skele.180.10.6	Skele	180	10	6	81	1.324	01:20:00	2017.01.18 15.30	440	680	16	NA	900	50	WTSkele2016
Skele.180.10.6	Skele	180	10	6	82	1.235	01:20:00	2017.01.18 15.30	440	680	16	NA	900	50	WTSkele2016
Skele.180.10.6	Skele	180	10	6	83	1.401	01:20:00	2017.01.18 15.30	440	680	16	NA	900	50	WTSkele2016
Skele.180.10.6	Skele	180	10	6	84	1.244	01:20:00	2017.01.18 15.30	440	680	16	NA	900	50	WTSkele2016
Skele.180.10.6	Skele	180	10	6	85	1.294	01:20:00	2017.01.18 15.30	440	680	16	NA	900	50	WTSkele2016
Skele.180.10.6	Skele	180	10	6	86	1.286	01:20:00	2017.01.18 15.30	440	680	16	NA	900	50	WTSkele2016
Skele.180.10.6	Skele	180	10	6	87	1.317	01:20:00	2017.01.18 15.30	440	680	16	NA	900	50	WTSkele2016
Skele.180.10.6	Skele	180	10	6	88	1.322	01:20:00	2017.01.18 15.30	440	680	16	NA	900	50	WTSkele2016
Skele.180.10.6	Skele	180	10	6	89	1.259	01:20:00	2017.01.18 15.30	440	680	16	NA	900	50	WTSkele2016
Skele.180.10.6	Skele	180	10	6	90	1.465	01:20:00	2017.01.18 15.30	440	680	16	NA	900	50	WTSkele2016
Skele.180.10.6	Skele	180	10	6	91	1.16	01:20:00	2017.01.18 15.30	440	680	16	NA	900	50	WTSkele2016
Skele.180.10.6	Skele	180	10	6	92	1.196	01:20:00	2017.01.18 15.30	440	680	16	NA	900	50	WTSkele2016
Skele.180.10.6	Skele	180	10	6	93	1.404	01:20:00	2017.01.18 15.30	440	680	16	NA	900	50	WTSkele2016
Skele.180.10.6	Skele	180	10	6	94	1.32	01:20:00	2017.01.18 15.30	440	680	16	NA	900	50	WTSkele2016
Skele.180.10.6	Skele	180	10	6	95	1.319	01:20:00	2017.01.18 15.30	440	680	16	NA	900	50	WTSkele2016
Skele.180.10.6	Skele	180	10	6	96	1.131	01:20:00	2017.01.18 15.30	440	680	16	NA	900	50	WTSkele2016
Skele.180.10.6	Skele	180	10	6	1	1.414	01:30:00	2017.01.18 15.30	440	680	16	NA	900	50	WTSkele2016
Skele.180.10.6	Skele	180	10	6	2	1.243	01:30:00	2017.01.18 15.30	440	680	16	NA	900	50	WTSkele2016
Skele.180.10.6	Skele	180	10	6	3	1.35	01:30:00	2017.01.18 15.30	440	680	16	NA	900	50	WTSkele2016
Skele.180.10.6	Skele	180	10	6	4	1.405	01:30:00	2017.01.18 15.30	440	680	16	NA	900	50	WTSkele2016
Skele.180.10.6	Skele	180	10	6	5	1.302	01:30:00	2017.01.18 15.30	440	680	16	NA	900	50	WTSkele2016
Skele.180.10.6	Skele	180	10	6	6	1.331	01:30:00	2017.01.18 15.30	440	680	16	NA	900	50	WTSkele2016
Skele.180.10.6	Skele	180	10	6	7	1.304	01:30:00	2017.01.18 15.30	440	680	16	NA	900	50	WTSkele2016
Skele.180.10.6	Skele	180	10	6	8	1.416	01:30:00	2017.01.18 15.30	440	680	16	NA	900	50	WTSkele2016
Skele.180.10.6	Skele	180	10	6	9	1.522	01:30:00	2017.01.18 15.30	440	680	16	NA	900	50	WTSkele2016
Skele.180.10.6	Skele	180	10	6	10	1.251	01:30:00	2017.01.18 15.30	440	680	16	NA	900	50	WTSkele2016
Skele.180.10.6	Skele	180	10	6	11	1.466	01:30:00	2017.01.18 15.30	440	680	16	NA	900	50	WTSkele2016
Skele.180.10.6	Skele	180	10	6	12	1.341	01:30:00	2017.01.18 15.30	440	680	16	NA	900	50	WTSkele2016
Skele.180.10.6	Skele	180	10	6	13	1.473	01:30:00	2017.01.18 15.30	440	680	16	NA	900	50	WTSkele2016
Skele.180.10.6	Skele	180	10	6	14	1.322	01:30:00	2017.01.18 15.30	440	680	16	NA	900	50	WTSkele2016
Skele.180.10.6	Skele	180	10	6	15	1.347	01:30:00	2017.01.18 15.30	440	680	16	NA	900	50	WTSkele2016
Skele.180.10.6	Skele	180	10	6	16	1.35	01:30:00	2017.01.18 15.30	440	680	16	NA	900	50	WTSkele2016
Skele.180.10.6	Skele	180	10	6	17	1.28	01:30:00	2017.01.18 15.30	440	680	16	NA	900	50	WTSkele2016
Skele.180.10.6	Skele	180	10	6	18	1.373	01:30:00	2017.01.18 15.30	440	680	16	NA	900	50	WTSkele2016
Skele.180.10.6	Skele	180	10	6	19	1.37	01:30:00	2017.01.18 15.30	440	680	16	NA	900	50	WTSkele2016
Skele.180.10.6	Skele	180	10	6	20	1.333	01:30:00	2017.01.18 15.30	440	680	16	NA	900	50	WTSkele2016
Skele.180.10.6	Skele	180	10	6	21	1.613	01:30:00	2017.01.18 15.30	440	680	16	NA	900	50	WTSkele2016
Skele.180.10.6	Skele	180	10	6	22	1.217	01:30:00	2017.01.18 15.30	440	680	16	NA	900	50	WTSkele2016
Skele.180.10.6	Skele	180	10	6	23	1.399	01:30:00	2017.01.18 15.30	440	680	16	NA	900	50	WTSkele2016
Skele.180.10.6	Skele	180	10	6	24	1.437	01:30:00	2017.01.18 15.30	440	680	16	NA	900	50	WTSkele2016
Skele.180.10.6	Skele	180	10	6	25	1.352	01:30:00	2017.01.18 15.30	440	680	16	NA	900	50	WTSkele2016
Skele.180.10.6	Skele	180	10	6	26	1.245	01:30:00	2017.01.18 15.30	440	680	16	NA	900	50	WTSkele2016
Skele.180.10.6	Skele	180	10	6	27	1.592	01:30:00	2017.01.18 15.30	440	680	16	NA	900	50	WTSkele2016
Skele.180.10.6	Skele	180	10	6	28	1.457	01:30:00	2017.01.18 15.30	440	680	16	NA	900	50	WTSkele2016
Skele.180.10.6	Skele	180	10	6	29	1.323	01:30:00	2017.01.18 15.30	440	680	16	NA	900	50	WTSkele2016
Skele.180.10.6	Skele	180	10	6	30	1.332	01:30:00	2017.01.18 15.30	440	680	16	NA	900	50	WTSkele2016
Skele.180.10.6	Skele	180	10	6	31	1.477	01:30:00	2017.01.18 15.30	440	680	16	NA	900	50	WTSkele2016
Skele.180.10.6	Skele	180	10	6	32	1.494	01:30:00	2017.01.18 15.30	440	680	16	NA	900	50	WTSkele2016
Skele.180.10.6	Skele	180	10	6	33	1.505	01:30:00	2017.01.18 15.30	440	680	16	NA	900	50	WTSkele2016
Skele.180.10.6	Skele	180	10	6	34	1.249	01:30:00	2017.01.18 15.30	440	680	16	NA	900	50	WTSkele2016
Skele.180.10.6	Skele	180	10	6	35	1.294	01:30:00	2017.01.18 15.30	440	680	16	NA	900	50	WTSkele2016
Skele.180.10.6	Skele	180	10	6	36	1.384	01:30:00	2017.01.18 15.30	440	680	16	NA	900	50	WTSkele2016
Skele.180.10.6	Skele	180	10	6	37	1.546	01:30:00	2017.01.18 15.30	440	680	16	NA	900	50	WTSkele2016
Skele.180.10.6	Skele	180	10	6	38	1.287	01:30:00	2017.01.18 15.30	440	680	16	NA	900	50	WTSkele2016
Skele.180.10.6	Skele	180	10	6	39	1.508	01:30:00	2017.01.18 15.30	440	680	16	NA	900	50	WTSkele2016
Skele.180.10.6	Skele	180	10	6	40	1.384	01:30:00	2017.01.18 15.30	440	680	16	NA	900	50	WTSkele2016
Skele.180.10.6	Skele	180	10	6	41	40.412	01:30:00	2017.01.18 15.30	440	680	16	NA	900	50	WTSkele2016
Skele.180.10.6	Skele	180	10	6	42	28.879	01:30:00	2017.01.18 15.30	440	680	16	NA	900	50	WTSkele2016
Skele.180.10.6	Skele	180	10	6	43	38.463	01:30:00	2017.01.18 15.30	440	680	16	NA	900	50	WTSkele2016
Skele.180.10.6	Skele	180	10	6	44	1.858	01:30:00	2017.01.18 15.30	440	680	16	NA	900	50	WTSkele2016
Skele.180.10.6	Skele	180	10	6	45	1.405	01:30:00	2017.01.18 15.30	440	680	16	NA	900	50	WTSkele2016
Skele.180.10.6	Skele	180	10	6	46	1.349	01:30:00	2017.01.18 15.30	440	680	16	NA	900	50	WTSkele2016
Skele.180.10.6	Skele	180	10	6	47	1.562	01:30:00	2017.01.18 15.30	440	680	16	NA	900	50	WTSkele2016
Skele.180.10.6	Skele	180	10	6	48	1.42	01:30:00	2017.01.18 15.30	440	680	16	NA	900	50	WTSkele2016
Skele.180.10.6	Skele	180	10	6	49	1.17	01:30:00	2017.01.18 15.30	440	680	16	NA	900	50	WTSkele2016
Skele.180.10.6	Skele	180	10	6	50	1.297	01:30:00	2017.01.18 15.30	440	680	16	NA	900	50	WTSkele2016
Skele.180.10.6	Skele	180	10	6	51	1.202	01:30:00	2017.01.18 15.30	440	680	16	NA	900	50	WTSkele2016
Skele.180.10.6	Skele	180	10	6	52	1.385	01:30:00	2017.01.18 15.30	440	680	16	NA	900	50	WTSkele2016
Skele.180.10.6	Skele	180	10	6	53	35.311	01:30:00	2017.01.18 15.30	440	680	16	Skele.Expo	900	50	WTSkele2016
Skele.180.10.6	Skele	180	10	6	54	23.177	01:30:00	2017.01.18 15.30	440	680	16	Skele.Expo	900	50	WTSkele2016
Skele.180.10.6	Skele	180	10	6	55	14.574	01:30:00	2017.01.18 15.30	440	680	16	Skele.Expo	900	50	WTSkele2016
Skele.180.10.6	Skele	180	10	6	56	2.299	01:30:00	2017.01.18 15.30	440	680	16	NA	900	50	WTSkele2016
Skele.180.10.6	Skele	180	10	6	57	1.423	01:30:00	2017.01.18 15.30	440	680	16	NA	900	50	WTSkele2016
Skele.180.10.6	Skele	180	10	6	58	1.391	01:30:00	2017.01.18 15.30	440	680	16	NA	900	50	WTSkele2016
Skele.180.10.6	Skele	180	10	6	59	1.269	01:30:00	2017.01.18 15.30	440	680	16	NA	900	50	WTSkele2016
Skele.180.10.6	Skele	180	10	6	60	1.425	01:30:00	2017.01.18 15.30	440	680	16	NA	900	50	WTSkele2016
Skele.180.10.6	Skele	180	10	6	61	1.743	01:30:00	2017.01.18 15.30	440	680	16	NA	900	50	WTSkele2016
Skele.180.10.6	Skele	180	10	6	62	1.377	01:30:00	2017.01.18 15.30	440	680	16	NA	900	50	WTSkele2016
Skele.180.10.6	Skele	180	10	6	63	1.328	01:30:00	2017.01.18 15.30	440	680	16	NA	900	50	WTSkele2016
Skele.180.10.6	Skele	180	10	6	64	1.331	01:30:00	2017.01.18 15.30	440	680	16	NA	900	50	WTSkele2016
Skele.180.10.6	Skele	180	10	6	65	1.735	01:30:00	2017.01.18 15.30	440	680	16	NA	900	50	WTSkele2016
Skele.180.10.6	Skele	180	10	6	66	1.386	01:30:00	2017.01.18 15.30	440	680	16	NA	900	50	WTSkele2016
Skele.180.10.6	Skele	180	10	6	67	1.185	01:30:00	2017.01.18 15.30	440	680	16	NA	900	50	WTSkele2016
Skele.180.10.6	Skele	180	10	6	68	1.106	01:30:00	2017.01.18 15.30	440	680	16	NA	900	50	WTSkele2016
Skele.180.10.6	Skele	180	10	6	69	1.456	01:30:00	2017.01.18 15.30	440	680	16	NA	900	50	WTSkele2016
Skele.180.10.6	Skele	180	10	6	70	1.313	01:30:00	2017.01.18 15.30	440	680	16	NA	900	50	WTSkele2016
Skele.180.10.6	Skele	180	10	6	71	1.316	01:30:00	2017.01.18 15.30	440	680	16	NA	900	50	WTSkele2016
Skele.180.10.6	Skele	180	10	6	72	1.448	01:30:00	2017.01.18 15.30	440	680	16	NA	900	50	WTSkele2016
Skele.180.10.6	Skele	180	10	6	73	1.518	01:30:00	2017.01.18 15.30	440	680	16	NA	900	50	WTSkele2016
Skele.180.10.6	Skele	180	10	6	74	1.423	01:30:00	2017.01.18 15.30	440	680	16	NA	900	50	WTSkele2016
Skele.180.10.6	Skele	180	10	6	75	1.519	01:30:00	2017.01.18 15.30	440	680	16	NA	900	50	WTSkele2016
Skele.180.10.6	Skele	180	10	6	76	1.23	01:30:00	2017.01.18 15.30	440	680	16	NA	900	50	WTSkele2016
Skele.180.10.6	Skele	180	10	6	77	1.22	01:30:00	2017.01.18 15.30	440	680	16	NA	900	50	WTSkele2016
Skele.180.10.6	Skele	180	10	6	78	1.378	01:30:00	2017.01.18 15.30	440	680	16	NA	900	50	WTSkele2016
Skele.180.10.6	Skele	180	10	6	79	1.318	01:30:00	2017.01.18 15.30	440	680	16	NA	900	50	WTSkele2016
Skele.180.10.6	Skele	180	10	6	80	1.434	01:30:00	2017.01.18 15.30	440	680	16	NA	900	50	WTSkele2016
Skele.180.10.6	Skele	180	10	6	81	1.266	01:30:00	2017.01.18 15.30	440	680	16	NA	900	50	WTSkele2016
Skele.180.10.6	Skele	180	10	6	82	1.428	01:30:00	2017.01.18 15.30	440	680	16	NA	900	50	WTSkele2016
Skele.180.10.6	Skele	180	10	6	83	1.423	01:30:00	2017.01.18 15.30	440	680	16	NA	900	50	WTSkele2016
Skele.180.10.6	Skele	180	10	6	84	1.286	01:30:00	2017.01.18 15.30	440	680	16	NA	900	50	WTSkele2016
Skele.180.10.6	Skele	180	10	6	85	1.395	01:30:00	2017.01.18 15.30	440	680	16	NA	900	50	WTSkele2016
Skele.180.10.6	Skele	180	10	6	86	1.213	01:30:00	2017.01.18 15.30	440	680	16	NA	900	50	WTSkele2016
Skele.180.10.6	Skele	180	10	6	87	1.164	01:30:00	2017.01.18 15.30	440	680	16	NA	900	50	WTSkele2016
Skele.180.10.6	Skele	180	10	6	88	1.409	01:30:00	2017.01.18 15.30	440	680	16	NA	900	50	WTSkele2016
Skele.180.10.6	Skele	180	10	6	89	1.33	01:30:00	2017.01.18 15.30	440	680	16	NA	900	50	WTSkele2016
Skele.180.10.6	Skele	180	10	6	90	1.362	01:30:00	2017.01.18 15.30	440	680	16	NA	900	50	WTSkele2016
Skele.180.10.6	Skele	180	10	6	91	1.377	01:30:00	2017.01.18 15.30	440	680	16	NA	900	50	WTSkele2016
Skele.180.10.6	Skele	180	10	6	92	1.229	01:30:00	2017.01.18 15.30	440	680	16	NA	900	50	WTSkele2016
Skele.180.10.6	Skele	180	10	6	93	1.305	01:30:00	2017.01.18 15.30	440	680	16	NA	900	50	WTSkele2016
Skele.180.10.6	Skele	180	10	6	94	1.227	01:30:00	2017.01.18 15.30	440	680	16	NA	900	50	WTSkele2016
Skele.180.10.6	Skele	180	10	6	95	1.357	01:30:00	2017.01.18 15.30	440	680	16	NA	900	50	WTSkele2016
Skele.180.10.6	Skele	180	10	6	96	1.308	01:30:00	2017.01.18 15.30	440	680	16	NA	900	50	WTSkele2016
Skele.180.10.6	Skele	180	10	6	1	1.454	01:40:00	2017.01.18 15.30	440	680	16	NA	900	50	WTSkele2016
Skele.180.10.6	Skele	180	10	6	2	1.171	01:40:00	2017.01.18 15.30	440	680	16	NA	900	50	WTSkele2016
Skele.180.10.6	Skele	180	10	6	3	1.234	01:40:00	2017.01.18 15.30	440	680	16	NA	900	50	WTSkele2016
Skele.180.10.6	Skele	180	10	6	4	1.4	01:40:00	2017.01.18 15.30	440	680	16	NA	900	50	WTSkele2016
Skele.180.10.6	Skele	180	10	6	5	1.179	01:40:00	2017.01.18 15.30	440	680	16	NA	900	50	WTSkele2016
Skele.180.10.6	Skele	180	10	6	6	1.308	01:40:00	2017.01.18 15.30	440	680	16	NA	900	50	WTSkele2016
Skele.180.10.6	Skele	180	10	6	7	1.282	01:40:00	2017.01.18 15.30	440	680	16	NA	900	50	WTSkele2016
Skele.180.10.6	Skele	180	10	6	8	1.124	01:40:00	2017.01.18 15.30	440	680	16	NA	900	50	WTSkele2016
Skele.180.10.6	Skele	180	10	6	9	1.342	01:40:00	2017.01.18 15.30	440	680	16	NA	900	50	WTSkele2016
Skele.180.10.6	Skele	180	10	6	10	1.39	01:40:00	2017.01.18 15.30	440	680	16	NA	900	50	WTSkele2016
Skele.180.10.6	Skele	180	10	6	11	1.342	01:40:00	2017.01.18 15.30	440	680	16	NA	900	50	WTSkele2016
Skele.180.10.6	Skele	180	10	6	12	1.272	01:40:00	2017.01.18 15.30	440	680	16	NA	900	50	WTSkele2016
Skele.180.10.6	Skele	180	10	6	13	1.403	01:40:00	2017.01.18 15.30	440	680	16	NA	900	50	WTSkele2016
Skele.180.10.6	Skele	180	10	6	14	1.249	01:40:00	2017.01.18 15.30	440	680	16	NA	900	50	WTSkele2016
Skele.180.10.6	Skele	180	10	6	15	1.453	01:40:00	2017.01.18 15.30	440	680	16	NA	900	50	WTSkele2016
Skele.180.10.6	Skele	180	10	6	16	1.263	01:40:00	2017.01.18 15.30	440	680	16	NA	900	50	WTSkele2016
Skele.180.10.6	Skele	180	10	6	17	1.326	01:40:00	2017.01.18 15.30	440	680	16	NA	900	50	WTSkele2016
Skele.180.10.6	Skele	180	10	6	18	1.404	01:40:00	2017.01.18 15.30	440	680	16	NA	900	50	WTSkele2016
Skele.180.10.6	Skele	180	10	6	19	1.312	01:40:00	2017.01.18 15.30	440	680	16	NA	900	50	WTSkele2016
Skele.180.10.6	Skele	180	10	6	20	1.582	01:40:00	2017.01.18 15.30	440	680	16	NA	900	50	WTSkele2016
Skele.180.10.6	Skele	180	10	6	21	1.207	01:40:00	2017.01.18 15.30	440	680	16	NA	900	50	WTSkele2016
Skele.180.10.6	Skele	180	10	6	22	1.289	01:40:00	2017.01.18 15.30	440	680	16	NA	900	50	WTSkele2016
Skele.180.10.6	Skele	180	10	6	23	1.552	01:40:00	2017.01.18 15.30	440	680	16	NA	900	50	WTSkele2016
Skele.180.10.6	Skele	180	10	6	24	1.369	01:40:00	2017.01.18 15.30	440	680	16	NA	900	50	WTSkele2016
Skele.180.10.6	Skele	180	10	6	25	1.377	01:40:00	2017.01.18 15.30	440	680	16	NA	900	50	WTSkele2016
Skele.180.10.6	Skele	180	10	6	26	1.484	01:40:00	2017.01.18 15.30	440	680	16	NA	900	50	WTSkele2016
Skele.180.10.6	Skele	180	10	6	27	1.288	01:40:00	2017.01.18 15.30	440	680	16	NA	900	50	WTSkele2016
Skele.180.10.6	Skele	180	10	6	28	1.103	01:40:00	2017.01.18 15.30	440	680	16	NA	900	50	WTSkele2016
Skele.180.10.6	Skele	180	10	6	29	1.447	01:40:00	2017.01.18 15.30	440	680	16	NA	900	50	WTSkele2016
Skele.180.10.6	Skele	180	10	6	30	1.473	01:40:00	2017.01.18 15.30	440	680	16	NA	900	50	WTSkele2016
Skele.180.10.6	Skele	180	10	6	31	1.584	01:40:00	2017.01.18 15.30	440	680	16	NA	900	50	WTSkele2016
Skele.180.10.6	Skele	180	10	6	32	1.444	01:40:00	2017.01.18 15.30	440	680	16	NA	900	50	WTSkele2016
Skele.180.10.6	Skele	180	10	6	33	1.183	01:40:00	2017.01.18 15.30	440	680	16	NA	900	50	WTSkele2016
Skele.180.10.6	Skele	180	10	6	34	1.227	01:40:00	2017.01.18 15.30	440	680	16	NA	900	50	WTSkele2016
Skele.180.10.6	Skele	180	10	6	35	1.389	01:40:00	2017.01.18 15.30	440	680	16	NA	900	50	WTSkele2016
Skele.180.10.6	Skele	180	10	6	36	1.348	01:40:00	2017.01.18 15.30	440	680	16	NA	900	50	WTSkele2016
Skele.180.10.6	Skele	180	10	6	37	1.449	01:40:00	2017.01.18 15.30	440	680	16	NA	900	50	WTSkele2016
Skele.180.10.6	Skele	180	10	6	38	1.444	01:40:00	2017.01.18 15.30	440	680	16	NA	900	50	WTSkele2016
Skele.180.10.6	Skele	180	10	6	39	1.207	01:40:00	2017.01.18 15.30	440	680	16	NA	900	50	WTSkele2016
Skele.180.10.6	Skele	180	10	6	40	1.418	01:40:00	2017.01.18 15.30	440	680	16	NA	900	50	WTSkele2016
Skele.180.10.6	Skele	180	10	6	41	38.94	01:40:00	2017.01.18 15.30	440	680	16	NA	900	50	WTSkele2016
Skele.180.10.6	Skele	180	10	6	42	28.157	01:40:00	2017.01.18 15.30	440	680	16	NA	900	50	WTSkele2016
Skele.180.10.6	Skele	180	10	6	43	37.341	01:40:00	2017.01.18 15.30	440	680	16	NA	900	50	WTSkele2016
Skele.180.10.6	Skele	180	10	6	44	1.995	01:40:00	2017.01.18 15.30	440	680	16	NA	900	50	WTSkele2016
Skele.180.10.6	Skele	180	10	6	45	1.475	01:40:00	2017.01.18 15.30	440	680	16	NA	900	50	WTSkele2016
Skele.180.10.6	Skele	180	10	6	46	1.355	01:40:00	2017.01.18 15.30	440	680	16	NA	900	50	WTSkele2016
Skele.180.10.6	Skele	180	10	6	47	1.326	01:40:00	2017.01.18 15.30	440	680	16	NA	900	50	WTSkele2016
Skele.180.10.6	Skele	180	10	6	48	1.254	01:40:00	2017.01.18 15.30	440	680	16	NA	900	50	WTSkele2016
Skele.180.10.6	Skele	180	10	6	49	1.53	01:40:00	2017.01.18 15.30	440	680	16	NA	900	50	WTSkele2016
Skele.180.10.6	Skele	180	10	6	50	1.265	01:40:00	2017.01.18 15.30	440	680	16	NA	900	50	WTSkele2016
Skele.180.10.6	Skele	180	10	6	51	1.268	01:40:00	2017.01.18 15.30	440	680	16	NA	900	50	WTSkele2016
Skele.180.10.6	Skele	180	10	6	52	1.419	01:40:00	2017.01.18 15.30	440	680	16	NA	900	50	WTSkele2016
Skele.180.10.6	Skele	180	10	6	53	36.448	01:40:00	2017.01.18 15.30	440	680	16	Skele.Expo	900	50	WTSkele2016
Skele.180.10.6	Skele	180	10	6	54	23.983	01:40:00	2017.01.18 15.30	440	680	16	Skele.Expo	900	50	WTSkele2016
Skele.180.10.6	Skele	180	10	6	55	13.109	01:40:00	2017.01.18 15.30	440	680	16	Skele.Expo	900	50	WTSkele2016
Skele.180.10.6	Skele	180	10	6	56	2.494	01:40:00	2017.01.18 15.30	440	680	16	NA	900	50	WTSkele2016
Skele.180.10.6	Skele	180	10	6	57	1.309	01:40:00	2017.01.18 15.30	440	680	16	NA	900	50	WTSkele2016
Skele.180.10.6	Skele	180	10	6	58	1.396	01:40:00	2017.01.18 15.30	440	680	16	NA	900	50	WTSkele2016
Skele.180.10.6	Skele	180	10	6	59	1.388	01:40:00	2017.01.18 15.30	440	680	16	NA	900	50	WTSkele2016
Skele.180.10.6	Skele	180	10	6	60	1.508	01:40:00	2017.01.18 15.30	440	680	16	NA	900	50	WTSkele2016
Skele.180.10.6	Skele	180	10	6	61	1.576	01:40:00	2017.01.18 15.30	440	680	16	NA	900	50	WTSkele2016
Skele.180.10.6	Skele	180	10	6	62	1.434	01:40:00	2017.01.18 15.30	440	680	16	NA	900	50	WTSkele2016
Skele.180.10.6	Skele	180	10	6	63	1.364	01:40:00	2017.01.18 15.30	440	680	16	NA	900	50	WTSkele2016
Skele.180.10.6	Skele	180	10	6	64	1.14	01:40:00	2017.01.18 15.30	440	680	16	NA	900	50	WTSkele2016
Skele.180.10.6	Skele	180	10	6	65	1.692	01:40:00	2017.01.18 15.30	440	680	16	NA	900	50	WTSkele2016
Skele.180.10.6	Skele	180	10	6	66	1.228	01:40:00	2017.01.18 15.30	440	680	16	NA	900	50	WTSkele2016
Skele.180.10.6	Skele	180	10	6	67	1.356	01:40:00	2017.01.18 15.30	440	680	16	NA	900	50	WTSkele2016
Skele.180.10.6	Skele	180	10	6	68	1.118	01:40:00	2017.01.18 15.30	440	680	16	NA	900	50	WTSkele2016
Skele.180.10.6	Skele	180	10	6	69	1.271	01:40:00	2017.01.18 15.30	440	680	16	NA	900	50	WTSkele2016
Skele.180.10.6	Skele	180	10	6	70	1.443	01:40:00	2017.01.18 15.30	440	680	16	NA	900	50	WTSkele2016
Skele.180.10.6	Skele	180	10	6	71	1.211	01:40:00	2017.01.18 15.30	440	680	16	NA	900	50	WTSkele2016
Skele.180.10.6	Skele	180	10	6	72	1.51	01:40:00	2017.01.18 15.30	440	680	16	NA	900	50	WTSkele2016
Skele.180.10.6	Skele	180	10	6	73	1.125	01:40:00	2017.01.18 15.30	440	680	16	NA	900	50	WTSkele2016
Skele.180.10.6	Skele	180	10	6	74	1.224	01:40:00	2017.01.18 15.30	440	680	16	NA	900	50	WTSkele2016
Skele.180.10.6	Skele	180	10	6	75	1.145	01:40:00	2017.01.18 15.30	440	680	16	NA	900	50	WTSkele2016
Skele.180.10.6	Skele	180	10	6	76	1.269	01:40:00	2017.01.18 15.30	440	680	16	NA	900	50	WTSkele2016
Skele.180.10.6	Skele	180	10	6	77	1.408	01:40:00	2017.01.18 15.30	440	680	16	NA	900	50	WTSkele2016
Skele.180.10.6	Skele	180	10	6	78	1.252	01:40:00	2017.01.18 15.30	440	680	16	NA	900	50	WTSkele2016
Skele.180.10.6	Skele	180	10	6	79	1.326	01:40:00	2017.01.18 15.30	440	680	16	NA	900	50	WTSkele2016
Skele.180.10.6	Skele	180	10	6	80	1.388	01:40:00	2017.01.18 15.30	440	680	16	NA	900	50	WTSkele2016
Skele.180.10.6	Skele	180	10	6	81	1.368	01:40:00	2017.01.18 15.30	440	680	16	NA	900	50	WTSkele2016
Skele.180.10.6	Skele	180	10	6	82	1.192	01:40:00	2017.01.18 15.30	440	680	16	NA	900	50	WTSkele2016
Skele.180.10.6	Skele	180	10	6	83	1.435	01:40:00	2017.01.18 15.30	440	680	16	NA	900	50	WTSkele2016
Skele.180.10.6	Skele	180	10	6	84	1.225	01:40:00	2017.01.18 15.30	440	680	16	NA	900	50	WTSkele2016
Skele.180.10.6	Skele	180	10	6	85	1.277	01:40:00	2017.01.18 15.30	440	680	16	NA	900	50	WTSkele2016
Skele.180.10.6	Skele	180	10	6	86	1.191	01:40:00	2017.01.18 15.30	440	680	16	NA	900	50	WTSkele2016
Skele.180.10.6	Skele	180	10	6	87	1.193	01:40:00	2017.01.18 15.30	440	680	16	NA	900	50	WTSkele2016
Skele.180.10.6	Skele	180	10	6	88	1.275	01:40:00	2017.01.18 15.30	440	680	16	NA	900	50	WTSkele2016
Skele.180.10.6	Skele	180	10	6	89	1.132	01:40:00	2017.01.18 15.30	440	680	16	NA	900	50	WTSkele2016
Skele.180.10.6	Skele	180	10	6	90	1.271	01:40:00	2017.01.18 15.30	440	680	16	NA	900	50	WTSkele2016
Skele.180.10.6	Skele	180	10	6	91	1.243	01:40:00	2017.01.18 15.30	440	680	16	NA	900	50	WTSkele2016
Skele.180.10.6	Skele	180	10	6	92	1.282	01:40:00	2017.01.18 15.30	440	680	16	NA	900	50	WTSkele2016
Skele.180.10.6	Skele	180	10	6	93	1.245	01:40:00	2017.01.18 15.30	440	680	16	NA	900	50	WTSkele2016
Skele.180.10.6	Skele	180	10	6	94	1.109	01:40:00	2017.01.18 15.30	440	680	16	NA	900	50	WTSkele2016
Skele.180.10.6	Skele	180	10	6	95	1.293	01:40:00	2017.01.18 15.30	440	680	16	NA	900	50	WTSkele2016
Skele.180.10.6	Skele	180	10	6	96	1.161	01:40:00	2017.01.18 15.30	440	680	16	NA	900	50	WTSkele2016
Skele.180.10.6	Skele	180	10	6	1	1.115	01:50:00	2017.01.18 15.30	440	680	16	NA	900	50	WTSkele2016
Skele.180.10.6	Skele	180	10	6	2	1.32	01:50:00	2017.01.18 15.30	440	680	16	NA	900	50	WTSkele2016
Skele.180.10.6	Skele	180	10	6	3	1.185	01:50:00	2017.01.18 15.30	440	680	16	NA	900	50	WTSkele2016
Skele.180.10.6	Skele	180	10	6	4	1.226	01:50:00	2017.01.18 15.30	440	680	16	NA	900	50	WTSkele2016
Skele.180.10.6	Skele	180	10	6	5	1.344	01:50:00	2017.01.18 15.30	440	680	16	NA	900	50	WTSkele2016
Skele.180.10.6	Skele	180	10	6	6	1.318	01:50:00	2017.01.18 15.30	440	680	16	NA	900	50	WTSkele2016
Skele.180.10.6	Skele	180	10	6	7	1.486	01:50:00	2017.01.18 15.30	440	680	16	NA	900	50	WTSkele2016
Skele.180.10.6	Skele	180	10	6	8	1.379	01:50:00	2017.01.18 15.30	440	680	16	NA	900	50	WTSkele2016
Skele.180.10.6	Skele	180	10	6	9	1.332	01:50:00	2017.01.18 15.30	440	680	16	NA	900	50	WTSkele2016
Skele.180.10.6	Skele	180	10	6	10	1.404	01:50:00	2017.01.18 15.30	440	680	16	NA	900	50	WTSkele2016
Skele.180.10.6	Skele	180	10	6	11	1.17	01:50:00	2017.01.18 15.30	440	680	16	NA	900	50	WTSkele2016
Skele.180.10.6	Skele	180	10	6	12	1.361	01:50:00	2017.01.18 15.30	440	680	16	NA	900	50	WTSkele2016
Skele.180.10.6	Skele	180	10	6	13	1.389	01:50:00	2017.01.18 15.30	440	680	16	NA	900	50	WTSkele2016
Skele.180.10.6	Skele	180	10	6	14	1.526	01:50:00	2017.01.18 15.30	440	680	16	NA	900	50	WTSkele2016
Skele.180.10.6	Skele	180	10	6	15	1.378	01:50:00	2017.01.18 15.30	440	680	16	NA	900	50	WTSkele2016
Skele.180.10.6	Skele	180	10	6	16	1.365	01:50:00	2017.01.18 15.30	440	680	16	NA	900	50	WTSkele2016
Skele.180.10.6	Skele	180	10	6	17	1.341	01:50:00	2017.01.18 15.30	440	680	16	NA	900	50	WTSkele2016
Skele.180.10.6	Skele	180	10	6	18	1.441	01:50:00	2017.01.18 15.30	440	680	16	NA	900	50	WTSkele2016
Skele.180.10.6	Skele	180	10	6	19	1.15	01:50:00	2017.01.18 15.30	440	680	16	NA	900	50	WTSkele2016
Skele.180.10.6	Skele	180	10	6	20	1.271	01:50:00	2017.01.18 15.30	440	680	16	NA	900	50	WTSkele2016
Skele.180.10.6	Skele	180	10	6	21	1.16	01:50:00	2017.01.18 15.30	440	680	16	NA	900	50	WTSkele2016
Skele.180.10.6	Skele	180	10	6	22	1.432	01:50:00	2017.01.18 15.30	440	680	16	NA	900	50	WTSkele2016
Skele.180.10.6	Skele	180	10	6	23	1.486	01:50:00	2017.01.18 15.30	440	680	16	NA	900	50	WTSkele2016
Skele.180.10.6	Skele	180	10	6	24	1.53	01:50:00	2017.01.18 15.30	440	680	16	NA	900	50	WTSkele2016
Skele.180.10.6	Skele	180	10	6	25	1.28	01:50:00	2017.01.18 15.30	440	680	16	NA	900	50	WTSkele2016
Skele.180.10.6	Skele	180	10	6	26	1.468	01:50:00	2017.01.18 15.30	440	680	16	NA	900	50	WTSkele2016
Skele.180.10.6	Skele	180	10	6	27	1.399	01:50:00	2017.01.18 15.30	440	680	16	NA	900	50	WTSkele2016
Skele.180.10.6	Skele	180	10	6	28	1.41	01:50:00	2017.01.18 15.30	440	680	16	NA	900	50	WTSkele2016
Skele.180.10.6	Skele	180	10	6	29	1.441	01:50:00	2017.01.18 15.30	440	680	16	NA	900	50	WTSkele2016
Skele.180.10.6	Skele	180	10	6	30	1.522	01:50:00	2017.01.18 15.30	440	680	16	NA	900	50	WTSkele2016
Skele.180.10.6	Skele	180	10	6	31	1.287	01:50:00	2017.01.18 15.30	440	680	16	NA	900	50	WTSkele2016
Skele.180.10.6	Skele	180	10	6	32	1.533	01:50:00	2017.01.18 15.30	440	680	16	NA	900	50	WTSkele2016
Skele.180.10.6	Skele	180	10	6	33	1.42	01:50:00	2017.01.18 15.30	440	680	16	NA	900	50	WTSkele2016
Skele.180.10.6	Skele	180	10	6	34	1.42	01:50:00	2017.01.18 15.30	440	680	16	NA	900	50	WTSkele2016
Skele.180.10.6	Skele	180	10	6	35	1.407	01:50:00	2017.01.18 15.30	440	680	16	NA	900	50	WTSkele2016
Skele.180.10.6	Skele	180	10	6	36	1.442	01:50:00	2017.01.18 15.30	440	680	16	NA	900	50	WTSkele2016
Skele.180.10.6	Skele	180	10	6	37	1.508	01:50:00	2017.01.18 15.30	440	680	16	NA	900	50	WTSkele2016
Skele.180.10.6	Skele	180	10	6	38	1.474	01:50:00	2017.01.18 15.30	440	680	16	NA	900	50	WTSkele2016
Skele.180.10.6	Skele	180	10	6	39	1.549	01:50:00	2017.01.18 15.30	440	680	16	NA	900	50	WTSkele2016
Skele.180.10.6	Skele	180	10	6	40	1.385	01:50:00	2017.01.18 15.30	440	680	16	NA	900	50	WTSkele2016
Skele.180.10.6	Skele	180	10	6	41	38.188	01:50:00	2017.01.18 15.30	440	680	16	NA	900	50	WTSkele2016
Skele.180.10.6	Skele	180	10	6	42	28.338	01:50:00	2017.01.18 15.30	440	680	16	NA	900	50	WTSkele2016
Skele.180.10.6	Skele	180	10	6	43	36.883	01:50:00	2017.01.18 15.30	440	680	16	NA	900	50	WTSkele2016
Skele.180.10.6	Skele	180	10	6	44	1.875	01:50:00	2017.01.18 15.30	440	680	16	NA	900	50	WTSkele2016
Skele.180.10.6	Skele	180	10	6	45	1.314	01:50:00	2017.01.18 15.30	440	680	16	NA	900	50	WTSkele2016
Skele.180.10.6	Skele	180	10	6	46	1.302	01:50:00	2017.01.18 15.30	440	680	16	NA	900	50	WTSkele2016
Skele.180.10.6	Skele	180	10	6	47	1.37	01:50:00	2017.01.18 15.30	440	680	16	NA	900	50	WTSkele2016
Skele.180.10.6	Skele	180	10	6	48	1.465	01:50:00	2017.01.18 15.30	440	680	16	NA	900	50	WTSkele2016
Skele.180.10.6	Skele	180	10	6	49	1.339	01:50:00	2017.01.18 15.30	440	680	16	NA	900	50	WTSkele2016
Skele.180.10.6	Skele	180	10	6	50	1.319	01:50:00	2017.01.18 15.30	440	680	16	NA	900	50	WTSkele2016
Skele.180.10.6	Skele	180	10	6	51	1.473	01:50:00	2017.01.18 15.30	440	680	16	NA	900	50	WTSkele2016
Skele.180.10.6	Skele	180	10	6	52	1.167	01:50:00	2017.01.18 15.30	440	680	16	NA	900	50	WTSkele2016
Skele.180.10.6	Skele	180	10	6	53	36.536	01:50:00	2017.01.18 15.30	440	680	16	Skele.Expo	900	50	WTSkele2016
Skele.180.10.6	Skele	180	10	6	54	22.833	01:50:00	2017.01.18 15.30	440	680	16	Skele.Expo	900	50	WTSkele2016
Skele.180.10.6	Skele	180	10	6	55	11.963	01:50:00	2017.01.18 15.30	440	680	16	Skele.Expo	900	50	WTSkele2016
Skele.180.10.6	Skele	180	10	6	56	2.26	01:50:00	2017.01.18 15.30	440	680	16	NA	900	50	WTSkele2016
Skele.180.10.6	Skele	180	10	6	57	1.423	01:50:00	2017.01.18 15.30	440	680	16	NA	900	50	WTSkele2016
Skele.180.10.6	Skele	180	10	6	58	1.354	01:50:00	2017.01.18 15.30	440	680	16	NA	900	50	WTSkele2016
Skele.180.10.6	Skele	180	10	6	59	1.187	01:50:00	2017.01.18 15.30	440	680	16	NA	900	50	WTSkele2016
Skele.180.10.6	Skele	180	10	6	60	1.528	01:50:00	2017.01.18 15.30	440	680	16	NA	900	50	WTSkele2016
Skele.180.10.6	Skele	180	10	6	61	1.566	01:50:00	2017.01.18 15.30	440	680	16	NA	900	50	WTSkele2016
Skele.180.10.6	Skele	180	10	6	62	1.542	01:50:00	2017.01.18 15.30	440	680	16	NA	900	50	WTSkele2016
Skele.180.10.6	Skele	180	10	6	63	1.505	01:50:00	2017.01.18 15.30	440	680	16	NA	900	50	WTSkele2016
Skele.180.10.6	Skele	180	10	6	64	1.345	01:50:00	2017.01.18 15.30	440	680	16	NA	900	50	WTSkele2016
Skele.180.10.6	Skele	180	10	6	65	1.601	01:50:00	2017.01.18 15.30	440	680	16	NA	900	50	WTSkele2016
Skele.180.10.6	Skele	180	10	6	66	1.254	01:50:00	2017.01.18 15.30	440	680	16	NA	900	50	WTSkele2016
Skele.180.10.6	Skele	180	10	6	67	1.316	01:50:00	2017.01.18 15.30	440	680	16	NA	900	50	WTSkele2016
Skele.180.10.6	Skele	180	10	6	68	1.271	01:50:00	2017.01.18 15.30	440	680	16	NA	900	50	WTSkele2016
Skele.180.10.6	Skele	180	10	6	69	1.534	01:50:00	2017.01.18 15.30	440	680	16	NA	900	50	WTSkele2016
Skele.180.10.6	Skele	180	10	6	70	1.369	01:50:00	2017.01.18 15.30	440	680	16	NA	900	50	WTSkele2016
Skele.180.10.6	Skele	180	10	6	71	1.313	01:50:00	2017.01.18 15.30	440	680	16	NA	900	50	WTSkele2016
Skele.180.10.6	Skele	180	10	6	72	1.418	01:50:00	2017.01.18 15.30	440	680	16	NA	900	50	WTSkele2016
Skele.180.10.6	Skele	180	10	6	73	1.409	01:50:00	2017.01.18 15.30	440	680	16	NA	900	50	WTSkele2016
Skele.180.10.6	Skele	180	10	6	74	1.127	01:50:00	2017.01.18 15.30	440	680	16	NA	900	50	WTSkele2016
Skele.180.10.6	Skele	180	10	6	75	1.259	01:50:00	2017.01.18 15.30	440	680	16	NA	900	50	WTSkele2016
Skele.180.10.6	Skele	180	10	6	76	1.27	01:50:00	2017.01.18 15.30	440	680	16	NA	900	50	WTSkele2016
Skele.180.10.6	Skele	180	10	6	77	1.363	01:50:00	2017.01.18 15.30	440	680	16	NA	900	50	WTSkele2016
Skele.180.10.6	Skele	180	10	6	78	1.257	01:50:00	2017.01.18 15.30	440	680	16	NA	900	50	WTSkele2016
Skele.180.10.6	Skele	180	10	6	79	1.327	01:50:00	2017.01.18 15.30	440	680	16	NA	900	50	WTSkele2016
Skele.180.10.6	Skele	180	10	6	80	1.326	01:50:00	2017.01.18 15.30	440	680	16	NA	900	50	WTSkele2016
Skele.180.10.6	Skele	180	10	6	81	1.475	01:50:00	2017.01.18 15.30	440	680	16	NA	900	50	WTSkele2016
Skele.180.10.6	Skele	180	10	6	82	1.313	01:50:00	2017.01.18 15.30	440	680	16	NA	900	50	WTSkele2016
Skele.180.10.6	Skele	180	10	6	83	1.461	01:50:00	2017.01.18 15.30	440	680	16	NA	900	50	WTSkele2016
Skele.180.10.6	Skele	180	10	6	84	1.268	01:50:00	2017.01.18 15.30	440	680	16	NA	900	50	WTSkele2016
Skele.180.10.6	Skele	180	10	6	85	1.19	01:50:00	2017.01.18 15.30	440	680	16	NA	900	50	WTSkele2016
Skele.180.10.6	Skele	180	10	6	86	1.236	01:50:00	2017.01.18 15.30	440	680	16	NA	900	50	WTSkele2016
Skele.180.10.6	Skele	180	10	6	87	1.345	01:50:00	2017.01.18 15.30	440	680	16	NA	900	50	WTSkele2016
Skele.180.10.6	Skele	180	10	6	88	1.184	01:50:00	2017.01.18 15.30	440	680	16	NA	900	50	WTSkele2016
Skele.180.10.6	Skele	180	10	6	89	1.261	01:50:00	2017.01.18 15.30	440	680	16	NA	900	50	WTSkele2016
Skele.180.10.6	Skele	180	10	6	90	1.11	01:50:00	2017.01.18 15.30	440	680	16	NA	900	50	WTSkele2016
Skele.180.10.6	Skele	180	10	6	91	1.342	01:50:00	2017.01.18 15.30	440	680	16	NA	900	50	WTSkele2016
Skele.180.10.6	Skele	180	10	6	92	1.232	01:50:00	2017.01.18 15.30	440	680	16	NA	900	50	WTSkele2016
Skele.180.10.6	Skele	180	10	6	93	1.355	01:50:00	2017.01.18 15.30	440	680	16	NA	900	50	WTSkele2016
Skele.180.10.6	Skele	180	10	6	94	1.444	01:50:00	2017.01.18 15.30	440	680	16	NA	900	50	WTSkele2016
Skele.180.10.6	Skele	180	10	6	95	1.215	01:50:00	2017.01.18 15.30	440	680	16	NA	900	50	WTSkele2016
Skele.180.10.6	Skele	180	10	6	96	1.419	01:50:00	2017.01.18 15.30	440	680	16	NA	900	50	WTSkele2016
Skele.180.10.6	Skele	180	10	6	1	1.422	02:00:00	2017.01.18 15.30	440	680	16	NA	900	50	WTSkele2016
Skele.180.10.6	Skele	180	10	6	2	1.292	02:00:00	2017.01.18 15.30	440	680	16	NA	900	50	WTSkele2016
Skele.180.10.6	Skele	180	10	6	3	1.263	02:00:00	2017.01.18 15.30	440	680	16	NA	900	50	WTSkele2016
Skele.180.10.6	Skele	180	10	6	4	1.203	02:00:00	2017.01.18 15.30	440	680	16	NA	900	50	WTSkele2016
Skele.180.10.6	Skele	180	10	6	5	1.299	02:00:00	2017.01.18 15.30	440	680	16	NA	900	50	WTSkele2016
Skele.180.10.6	Skele	180	10	6	6	1.145	02:00:00	2017.01.18 15.30	440	680	16	NA	900	50	WTSkele2016
Skele.180.10.6	Skele	180	10	6	7	1.492	02:00:00	2017.01.18 15.30	440	680	16	NA	900	50	WTSkele2016
Skele.180.10.6	Skele	180	10	6	8	1.359	02:00:00	2017.01.18 15.30	440	680	16	NA	900	50	WTSkele2016
Skele.180.10.6	Skele	180	10	6	9	1.307	02:00:00	2017.01.18 15.30	440	680	16	NA	900	50	WTSkele2016
Skele.180.10.6	Skele	180	10	6	10	1.35	02:00:00	2017.01.18 15.30	440	680	16	NA	900	50	WTSkele2016
Skele.180.10.6	Skele	180	10	6	11	1.202	02:00:00	2017.01.18 15.30	440	680	16	NA	900	50	WTSkele2016
Skele.180.10.6	Skele	180	10	6	12	1.418	02:00:00	2017.01.18 15.30	440	680	16	NA	900	50	WTSkele2016
Skele.180.10.6	Skele	180	10	6	13	1.491	02:00:00	2017.01.18 15.30	440	680	16	NA	900	50	WTSkele2016
Skele.180.10.6	Skele	180	10	6	14	1.25	02:00:00	2017.01.18 15.30	440	680	16	NA	900	50	WTSkele2016
Skele.180.10.6	Skele	180	10	6	15	1.593	02:00:00	2017.01.18 15.30	440	680	16	NA	900	50	WTSkele2016
Skele.180.10.6	Skele	180	10	6	16	1.415	02:00:00	2017.01.18 15.30	440	680	16	NA	900	50	WTSkele2016
Skele.180.10.6	Skele	180	10	6	17	1.38	02:00:00	2017.01.18 15.30	440	680	16	NA	900	50	WTSkele2016
Skele.180.10.6	Skele	180	10	6	18	1.347	02:00:00	2017.01.18 15.30	440	680	16	NA	900	50	WTSkele2016
Skele.180.10.6	Skele	180	10	6	19	1.177	02:00:00	2017.01.18 15.30	440	680	16	NA	900	50	WTSkele2016
Skele.180.10.6	Skele	180	10	6	20	1.356	02:00:00	2017.01.18 15.30	440	680	16	NA	900	50	WTSkele2016
Skele.180.10.6	Skele	180	10	6	21	1.494	02:00:00	2017.01.18 15.30	440	680	16	NA	900	50	WTSkele2016
Skele.180.10.6	Skele	180	10	6	22	1.317	02:00:00	2017.01.18 15.30	440	680	16	NA	900	50	WTSkele2016
Skele.180.10.6	Skele	180	10	6	23	1.364	02:00:00	2017.01.18 15.30	440	680	16	NA	900	50	WTSkele2016
Skele.180.10.6	Skele	180	10	6	24	1.311	02:00:00	2017.01.18 15.30	440	680	16	NA	900	50	WTSkele2016
Skele.180.10.6	Skele	180	10	6	25	1.586	02:00:00	2017.01.18 15.30	440	680	16	NA	900	50	WTSkele2016
Skele.180.10.6	Skele	180	10	6	26	1.381	02:00:00	2017.01.18 15.30	440	680	16	NA	900	50	WTSkele2016
Skele.180.10.6	Skele	180	10	6	27	1.399	02:00:00	2017.01.18 15.30	440	680	16	NA	900	50	WTSkele2016
Skele.180.10.6	Skele	180	10	6	28	1.503	02:00:00	2017.01.18 15.30	440	680	16	NA	900	50	WTSkele2016
Skele.180.10.6	Skele	180	10	6	29	1.401	02:00:00	2017.01.18 15.30	440	680	16	NA	900	50	WTSkele2016
Skele.180.10.6	Skele	180	10	6	30	1.343	02:00:00	2017.01.18 15.30	440	680	16	NA	900	50	WTSkele2016
Skele.180.10.6	Skele	180	10	6	31	1.468	02:00:00	2017.01.18 15.30	440	680	16	NA	900	50	WTSkele2016
Skele.180.10.6	Skele	180	10	6	32	1.396	02:00:00	2017.01.18 15.30	440	680	16	NA	900	50	WTSkele2016
Skele.180.10.6	Skele	180	10	6	33	1.375	02:00:00	2017.01.18 15.30	440	680	16	NA	900	50	WTSkele2016
Skele.180.10.6	Skele	180	10	6	34	1.228	02:00:00	2017.01.18 15.30	440	680	16	NA	900	50	WTSkele2016
Skele.180.10.6	Skele	180	10	6	35	1.43	02:00:00	2017.01.18 15.30	440	680	16	NA	900	50	WTSkele2016
Skele.180.10.6	Skele	180	10	6	36	1.47	02:00:00	2017.01.18 15.30	440	680	16	NA	900	50	WTSkele2016
Skele.180.10.6	Skele	180	10	6	37	1.517	02:00:00	2017.01.18 15.30	440	680	16	NA	900	50	WTSkele2016
Skele.180.10.6	Skele	180	10	6	38	1.326	02:00:00	2017.01.18 15.30	440	680	16	NA	900	50	WTSkele2016
Skele.180.10.6	Skele	180	10	6	39	1.341	02:00:00	2017.01.18 15.30	440	680	16	NA	900	50	WTSkele2016
Skele.180.10.6	Skele	180	10	6	40	1.375	02:00:00	2017.01.18 15.30	440	680	16	NA	900	50	WTSkele2016
Skele.180.10.6	Skele	180	10	6	41	37.434	02:00:00	2017.01.18 15.30	440	680	16	NA	900	50	WTSkele2016
Skele.180.10.6	Skele	180	10	6	42	27.506	02:00:00	2017.01.18 15.30	440	680	16	NA	900	50	WTSkele2016
Skele.180.10.6	Skele	180	10	6	43	36.791	02:00:00	2017.01.18 15.30	440	680	16	NA	900	50	WTSkele2016
Skele.180.10.6	Skele	180	10	6	44	1.93	02:00:00	2017.01.18 15.30	440	680	16	NA	900	50	WTSkele2016
Skele.180.10.6	Skele	180	10	6	45	1.38	02:00:00	2017.01.18 15.30	440	680	16	NA	900	50	WTSkele2016
Skele.180.10.6	Skele	180	10	6	46	1.286	02:00:00	2017.01.18 15.30	440	680	16	NA	900	50	WTSkele2016
Skele.180.10.6	Skele	180	10	6	47	1.286	02:00:00	2017.01.18 15.30	440	680	16	NA	900	50	WTSkele2016
Skele.180.10.6	Skele	180	10	6	48	1.326	02:00:00	2017.01.18 15.30	440	680	16	NA	900	50	WTSkele2016
Skele.180.10.6	Skele	180	10	6	49	1.305	02:00:00	2017.01.18 15.30	440	680	16	NA	900	50	WTSkele2016
Skele.180.10.6	Skele	180	10	6	50	1.233	02:00:00	2017.01.18 15.30	440	680	16	NA	900	50	WTSkele2016
Skele.180.10.6	Skele	180	10	6	51	1.176	02:00:00	2017.01.18 15.30	440	680	16	NA	900	50	WTSkele2016
Skele.180.10.6	Skele	180	10	6	52	1.302	02:00:00	2017.01.18 15.30	440	680	16	NA	900	50	WTSkele2016
Skele.180.10.6	Skele	180	10	6	53	35.728	02:00:00	2017.01.18 15.30	440	680	16	Skele.Expo	900	50	WTSkele2016
Skele.180.10.6	Skele	180	10	6	54	22.589	02:00:00	2017.01.18 15.30	440	680	16	Skele.Expo	900	50	WTSkele2016
Skele.180.10.6	Skele	180	10	6	55	10.633	02:00:00	2017.01.18 15.30	440	680	16	Skele.Expo	900	50	WTSkele2016
Skele.180.10.6	Skele	180	10	6	56	2.358	02:00:00	2017.01.18 15.30	440	680	16	NA	900	50	WTSkele2016
Skele.180.10.6	Skele	180	10	6	57	1.26	02:00:00	2017.01.18 15.30	440	680	16	NA	900	50	WTSkele2016
Skele.180.10.6	Skele	180	10	6	58	1.395	02:00:00	2017.01.18 15.30	440	680	16	NA	900	50	WTSkele2016
Skele.180.10.6	Skele	180	10	6	59	1.505	02:00:00	2017.01.18 15.30	440	680	16	NA	900	50	WTSkele2016
Skele.180.10.6	Skele	180	10	6	60	1.361	02:00:00	2017.01.18 15.30	440	680	16	NA	900	50	WTSkele2016
Skele.180.10.6	Skele	180	10	6	61	1.515	02:00:00	2017.01.18 15.30	440	680	16	NA	900	50	WTSkele2016
Skele.180.10.6	Skele	180	10	6	62	1.29	02:00:00	2017.01.18 15.30	440	680	16	NA	900	50	WTSkele2016
Skele.180.10.6	Skele	180	10	6	63	1.289	02:00:00	2017.01.18 15.30	440	680	16	NA	900	50	WTSkele2016
Skele.180.10.6	Skele	180	10	6	64	1.306	02:00:00	2017.01.18 15.30	440	680	16	NA	900	50	WTSkele2016
Skele.180.10.6	Skele	180	10	6	65	1.744	02:00:00	2017.01.18 15.30	440	680	16	NA	900	50	WTSkele2016
Skele.180.10.6	Skele	180	10	6	66	1.312	02:00:00	2017.01.18 15.30	440	680	16	NA	900	50	WTSkele2016
Skele.180.10.6	Skele	180	10	6	67	1.384	02:00:00	2017.01.18 15.30	440	680	16	NA	900	50	WTSkele2016
Skele.180.10.6	Skele	180	10	6	68	1.475	02:00:00	2017.01.18 15.30	440	680	16	NA	900	50	WTSkele2016
Skele.180.10.6	Skele	180	10	6	69	1.425	02:00:00	2017.01.18 15.30	440	680	16	NA	900	50	WTSkele2016
Skele.180.10.6	Skele	180	10	6	70	1.495	02:00:00	2017.01.18 15.30	440	680	16	NA	900	50	WTSkele2016
Skele.180.10.6	Skele	180	10	6	71	1.314	02:00:00	2017.01.18 15.30	440	680	16	NA	900	50	WTSkele2016
Skele.180.10.6	Skele	180	10	6	72	1.486	02:00:00	2017.01.18 15.30	440	680	16	NA	900	50	WTSkele2016
Skele.180.10.6	Skele	180	10	6	73	1.504	02:00:00	2017.01.18 15.30	440	680	16	NA	900	50	WTSkele2016
Skele.180.10.6	Skele	180	10	6	74	1.311	02:00:00	2017.01.18 15.30	440	680	16	NA	900	50	WTSkele2016
Skele.180.10.6	Skele	180	10	6	75	1.243	02:00:00	2017.01.18 15.30	440	680	16	NA	900	50	WTSkele2016
Skele.180.10.6	Skele	180	10	6	76	1.375	02:00:00	2017.01.18 15.30	440	680	16	NA	900	50	WTSkele2016
Skele.180.10.6	Skele	180	10	6	77	1.36	02:00:00	2017.01.18 15.30	440	680	16	NA	900	50	WTSkele2016
Skele.180.10.6	Skele	180	10	6	78	1.226	02:00:00	2017.01.18 15.30	440	680	16	NA	900	50	WTSkele2016
Skele.180.10.6	Skele	180	10	6	79	1.335	02:00:00	2017.01.18 15.30	440	680	16	NA	900	50	WTSkele2016
Skele.180.10.6	Skele	180	10	6	80	1.377	02:00:00	2017.01.18 15.30	440	680	16	NA	900	50	WTSkele2016
Skele.180.10.6	Skele	180	10	6	81	1.555	02:00:00	2017.01.18 15.30	440	680	16	NA	900	50	WTSkele2016
Skele.180.10.6	Skele	180	10	6	82	1.42	02:00:00	2017.01.18 15.30	440	680	16	NA	900	50	WTSkele2016
Skele.180.10.6	Skele	180	10	6	83	1.339	02:00:00	2017.01.18 15.30	440	680	16	NA	900	50	WTSkele2016
Skele.180.10.6	Skele	180	10	6	84	1.435	02:00:00	2017.01.18 15.30	440	680	16	NA	900	50	WTSkele2016
Skele.180.10.6	Skele	180	10	6	85	1.217	02:00:00	2017.01.18 15.30	440	680	16	NA	900	50	WTSkele2016
Skele.180.10.6	Skele	180	10	6	86	1.294	02:00:00	2017.01.18 15.30	440	680	16	NA	900	50	WTSkele2016
Skele.180.10.6	Skele	180	10	6	87	1.417	02:00:00	2017.01.18 15.30	440	680	16	NA	900	50	WTSkele2016
Skele.180.10.6	Skele	180	10	6	88	1.364	02:00:00	2017.01.18 15.30	440	680	16	NA	900	50	WTSkele2016
Skele.180.10.6	Skele	180	10	6	89	1.408	02:00:00	2017.01.18 15.30	440	680	16	NA	900	50	WTSkele2016
Skele.180.10.6	Skele	180	10	6	90	1.408	02:00:00	2017.01.18 15.30	440	680	16	NA	900	50	WTSkele2016
Skele.180.10.6	Skele	180	10	6	91	1.37	02:00:00	2017.01.18 15.30	440	680	16	NA	900	50	WTSkele2016
Skele.180.10.6	Skele	180	10	6	92	1.226	02:00:00	2017.01.18 15.30	440	680	16	NA	900	50	WTSkele2016
Skele.180.10.6	Skele	180	10	6	93	1.218	02:00:00	2017.01.18 15.30	440	680	16	NA	900	50	WTSkele2016
Skele.180.10.6	Skele	180	10	6	94	1.214	02:00:00	2017.01.18 15.30	440	680	16	NA	900	50	WTSkele2016
Skele.180.10.6	Skele	180	10	6	95	1.462	02:00:00	2017.01.18 15.30	440	680	16	NA	900	50	WTSkele2016
Skele.180.10.6	Skele	180	10	6	96	1.388	02:00:00	2017.01.18 15.30	440	680	16	NA	900	50	WTSkele2016
Skele.180.10.6	Skele	180	10	6	1	1.346	02:10:00	2017.01.18 15.30	440	680	16	NA	900	50	WTSkele2016
Skele.180.10.6	Skele	180	10	6	2	1.219	02:10:00	2017.01.18 15.30	440	680	16	NA	900	50	WTSkele2016
Skele.180.10.6	Skele	180	10	6	3	1.163	02:10:00	2017.01.18 15.30	440	680	16	NA	900	50	WTSkele2016
Skele.180.10.6	Skele	180	10	6	4	1.329	02:10:00	2017.01.18 15.30	440	680	16	NA	900	50	WTSkele2016
Skele.180.10.6	Skele	180	10	6	5	1.183	02:10:00	2017.01.18 15.30	440	680	16	NA	900	50	WTSkele2016
Skele.180.10.6	Skele	180	10	6	6	1.398	02:10:00	2017.01.18 15.30	440	680	16	NA	900	50	WTSkele2016
Skele.180.10.6	Skele	180	10	6	7	1.31	02:10:00	2017.01.18 15.30	440	680	16	NA	900	50	WTSkele2016
Skele.180.10.6	Skele	180	10	6	8	1.151	02:10:00	2017.01.18 15.30	440	680	16	NA	900	50	WTSkele2016
Skele.180.10.6	Skele	180	10	6	9	1.312	02:10:00	2017.01.18 15.30	440	680	16	NA	900	50	WTSkele2016
Skele.180.10.6	Skele	180	10	6	10	1.103	02:10:00	2017.01.18 15.30	440	680	16	NA	900	50	WTSkele2016
Skele.180.10.6	Skele	180	10	6	11	1.273	02:10:00	2017.01.18 15.30	440	680	16	NA	900	50	WTSkele2016
Skele.180.10.6	Skele	180	10	6	12	1.321	02:10:00	2017.01.18 15.30	440	680	16	NA	900	50	WTSkele2016
Skele.180.10.6	Skele	180	10	6	13	1.491	02:10:00	2017.01.18 15.30	440	680	16	NA	900	50	WTSkele2016
Skele.180.10.6	Skele	180	10	6	14	1.267	02:10:00	2017.01.18 15.30	440	680	16	NA	900	50	WTSkele2016
Skele.180.10.6	Skele	180	10	6	15	1.517	02:10:00	2017.01.18 15.30	440	680	16	NA	900	50	WTSkele2016
Skele.180.10.6	Skele	180	10	6	16	1.364	02:10:00	2017.01.18 15.30	440	680	16	NA	900	50	WTSkele2016
Skele.180.10.6	Skele	180	10	6	17	1.311	02:10:00	2017.01.18 15.30	440	680	16	NA	900	50	WTSkele2016
Skele.180.10.6	Skele	180	10	6	18	1.478	02:10:00	2017.01.18 15.30	440	680	16	NA	900	50	WTSkele2016
Skele.180.10.6	Skele	180	10	6	19	1.457	02:10:00	2017.01.18 15.30	440	680	16	NA	900	50	WTSkele2016
Skele.180.10.6	Skele	180	10	6	20	1.409	02:10:00	2017.01.18 15.30	440	680	16	NA	900	50	WTSkele2016
Skele.180.10.6	Skele	180	10	6	21	1.398	02:10:00	2017.01.18 15.30	440	680	16	NA	900	50	WTSkele2016
Skele.180.10.6	Skele	180	10	6	22	1.19	02:10:00	2017.01.18 15.30	440	680	16	NA	900	50	WTSkele2016
Skele.180.10.6	Skele	180	10	6	23	1.454	02:10:00	2017.01.18 15.30	440	680	16	NA	900	50	WTSkele2016
Skele.180.10.6	Skele	180	10	6	24	1.259	02:10:00	2017.01.18 15.30	440	680	16	NA	900	50	WTSkele2016
Skele.180.10.6	Skele	180	10	6	25	1.319	02:10:00	2017.01.18 15.30	440	680	16	NA	900	50	WTSkele2016
Skele.180.10.6	Skele	180	10	6	26	1.3	02:10:00	2017.01.18 15.30	440	680	16	NA	900	50	WTSkele2016
Skele.180.10.6	Skele	180	10	6	27	1.076	02:10:00	2017.01.18 15.30	440	680	16	NA	900	50	WTSkele2016
Skele.180.10.6	Skele	180	10	6	28	1.27	02:10:00	2017.01.18 15.30	440	680	16	NA	900	50	WTSkele2016
Skele.180.10.6	Skele	180	10	6	29	1.37	02:10:00	2017.01.18 15.30	440	680	16	NA	900	50	WTSkele2016
Skele.180.10.6	Skele	180	10	6	30	1.485	02:10:00	2017.01.18 15.30	440	680	16	NA	900	50	WTSkele2016
Skele.180.10.6	Skele	180	10	6	31	1.282	02:10:00	2017.01.18 15.30	440	680	16	NA	900	50	WTSkele2016
Skele.180.10.6	Skele	180	10	6	32	1.363	02:10:00	2017.01.18 15.30	440	680	16	NA	900	50	WTSkele2016
Skele.180.10.6	Skele	180	10	6	33	1.4	02:10:00	2017.01.18 15.30	440	680	16	NA	900	50	WTSkele2016
Skele.180.10.6	Skele	180	10	6	34	1.32	02:10:00	2017.01.18 15.30	440	680	16	NA	900	50	WTSkele2016
Skele.180.10.6	Skele	180	10	6	35	1.266	02:10:00	2017.01.18 15.30	440	680	16	NA	900	50	WTSkele2016
Skele.180.10.6	Skele	180	10	6	36	1.298	02:10:00	2017.01.18 15.30	440	680	16	NA	900	50	WTSkele2016
Skele.180.10.6	Skele	180	10	6	37	1.366	02:10:00	2017.01.18 15.30	440	680	16	NA	900	50	WTSkele2016
Skele.180.10.6	Skele	180	10	6	38	1.383	02:10:00	2017.01.18 15.30	440	680	16	NA	900	50	WTSkele2016
Skele.180.10.6	Skele	180	10	6	39	1.334	02:10:00	2017.01.18 15.30	440	680	16	NA	900	50	WTSkele2016
Skele.180.10.6	Skele	180	10	6	40	1.317	02:10:00	2017.01.18 15.30	440	680	16	NA	900	50	WTSkele2016
Skele.180.10.6	Skele	180	10	6	41	37.453	02:10:00	2017.01.18 15.30	440	680	16	NA	900	50	WTSkele2016
Skele.180.10.6	Skele	180	10	6	42	26.447	02:10:00	2017.01.18 15.30	440	680	16	NA	900	50	WTSkele2016
Skele.180.10.6	Skele	180	10	6	43	34.78	02:10:00	2017.01.18 15.30	440	680	16	NA	900	50	WTSkele2016
Skele.180.10.6	Skele	180	10	6	44	1.817	02:10:00	2017.01.18 15.30	440	680	16	NA	900	50	WTSkele2016
Skele.180.10.6	Skele	180	10	6	45	1.501	02:10:00	2017.01.18 15.30	440	680	16	NA	900	50	WTSkele2016
Skele.180.10.6	Skele	180	10	6	46	1.238	02:10:00	2017.01.18 15.30	440	680	16	NA	900	50	WTSkele2016
Skele.180.10.6	Skele	180	10	6	47	1.275	02:10:00	2017.01.18 15.30	440	680	16	NA	900	50	WTSkele2016
Skele.180.10.6	Skele	180	10	6	48	1.368	02:10:00	2017.01.18 15.30	440	680	16	NA	900	50	WTSkele2016
Skele.180.10.6	Skele	180	10	6	49	1.37	02:10:00	2017.01.18 15.30	440	680	16	NA	900	50	WTSkele2016
Skele.180.10.6	Skele	180	10	6	50	1.481	02:10:00	2017.01.18 15.30	440	680	16	NA	900	50	WTSkele2016
Skele.180.10.6	Skele	180	10	6	51	1.192	02:10:00	2017.01.18 15.30	440	680	16	NA	900	50	WTSkele2016
Skele.180.10.6	Skele	180	10	6	52	1.448	02:10:00	2017.01.18 15.30	440	680	16	NA	900	50	WTSkele2016
Skele.180.10.6	Skele	180	10	6	53	35.083	02:10:00	2017.01.18 15.30	440	680	16	Skele.Expo	900	50	WTSkele2016
Skele.180.10.6	Skele	180	10	6	54	20.223	02:10:00	2017.01.18 15.30	440	680	16	Skele.Expo	900	50	WTSkele2016
Skele.180.10.6	Skele	180	10	6	55	10.13	02:10:00	2017.01.18 15.30	440	680	16	Skele.Expo	900	50	WTSkele2016
Skele.180.10.6	Skele	180	10	6	56	2.607	02:10:00	2017.01.18 15.30	440	680	16	NA	900	50	WTSkele2016
Skele.180.10.6	Skele	180	10	6	57	1.444	02:10:00	2017.01.18 15.30	440	680	16	NA	900	50	WTSkele2016
Skele.180.10.6	Skele	180	10	6	58	1.332	02:10:00	2017.01.18 15.30	440	680	16	NA	900	50	WTSkele2016
Skele.180.10.6	Skele	180	10	6	59	1.178	02:10:00	2017.01.18 15.30	440	680	16	NA	900	50	WTSkele2016
Skele.180.10.6	Skele	180	10	6	60	1.429	02:10:00	2017.01.18 15.30	440	680	16	NA	900	50	WTSkele2016
Skele.180.10.6	Skele	180	10	6	61	1.759	02:10:00	2017.01.18 15.30	440	680	16	NA	900	50	WTSkele2016
Skele.180.10.6	Skele	180	10	6	62	1.285	02:10:00	2017.01.18 15.30	440	680	16	NA	900	50	WTSkele2016
Skele.180.10.6	Skele	180	10	6	63	1.405	02:10:00	2017.01.18 15.30	440	680	16	NA	900	50	WTSkele2016
Skele.180.10.6	Skele	180	10	6	64	1.503	02:10:00	2017.01.18 15.30	440	680	16	NA	900	50	WTSkele2016
Skele.180.10.6	Skele	180	10	6	65	1.536	02:10:00	2017.01.18 15.30	440	680	16	NA	900	50	WTSkele2016
Skele.180.10.6	Skele	180	10	6	66	1.415	02:10:00	2017.01.18 15.30	440	680	16	NA	900	50	WTSkele2016
Skele.180.10.6	Skele	180	10	6	67	1.3	02:10:00	2017.01.18 15.30	440	680	16	NA	900	50	WTSkele2016
Skele.180.10.6	Skele	180	10	6	68	1.321	02:10:00	2017.01.18 15.30	440	680	16	NA	900	50	WTSkele2016
Skele.180.10.6	Skele	180	10	6	69	1.503	02:10:00	2017.01.18 15.30	440	680	16	NA	900	50	WTSkele2016
Skele.180.10.6	Skele	180	10	6	70	1.34	02:10:00	2017.01.18 15.30	440	680	16	NA	900	50	WTSkele2016
Skele.180.10.6	Skele	180	10	6	71	1.349	02:10:00	2017.01.18 15.30	440	680	16	NA	900	50	WTSkele2016
Skele.180.10.6	Skele	180	10	6	72	1.454	02:10:00	2017.01.18 15.30	440	680	16	NA	900	50	WTSkele2016
Skele.180.10.6	Skele	180	10	6	73	1.167	02:10:00	2017.01.18 15.30	440	680	16	NA	900	50	WTSkele2016
Skele.180.10.6	Skele	180	10	6	74	1.286	02:10:00	2017.01.18 15.30	440	680	16	NA	900	50	WTSkele2016
Skele.180.10.6	Skele	180	10	6	75	1.248	02:10:00	2017.01.18 15.30	440	680	16	NA	900	50	WTSkele2016
Skele.180.10.6	Skele	180	10	6	76	1.242	02:10:00	2017.01.18 15.30	440	680	16	NA	900	50	WTSkele2016
Skele.180.10.6	Skele	180	10	6	77	1.307	02:10:00	2017.01.18 15.30	440	680	16	NA	900	50	WTSkele2016
Skele.180.10.6	Skele	180	10	6	78	1.255	02:10:00	2017.01.18 15.30	440	680	16	NA	900	50	WTSkele2016
Skele.180.10.6	Skele	180	10	6	79	1.311	02:10:00	2017.01.18 15.30	440	680	16	NA	900	50	WTSkele2016
Skele.180.10.6	Skele	180	10	6	80	1.364	02:10:00	2017.01.18 15.30	440	680	16	NA	900	50	WTSkele2016
Skele.180.10.6	Skele	180	10	6	81	1.517	02:10:00	2017.01.18 15.30	440	680	16	NA	900	50	WTSkele2016
Skele.180.10.6	Skele	180	10	6	82	1.389	02:10:00	2017.01.18 15.30	440	680	16	NA	900	50	WTSkele2016
Skele.180.10.6	Skele	180	10	6	83	1.453	02:10:00	2017.01.18 15.30	440	680	16	NA	900	50	WTSkele2016
Skele.180.10.6	Skele	180	10	6	84	1.275	02:10:00	2017.01.18 15.30	440	680	16	NA	900	50	WTSkele2016
Skele.180.10.6	Skele	180	10	6	85	1.332	02:10:00	2017.01.18 15.30	440	680	16	NA	900	50	WTSkele2016
Skele.180.10.6	Skele	180	10	6	86	1.43	02:10:00	2017.01.18 15.30	440	680	16	NA	900	50	WTSkele2016
Skele.180.10.6	Skele	180	10	6	87	1.329	02:10:00	2017.01.18 15.30	440	680	16	NA	900	50	WTSkele2016
Skele.180.10.6	Skele	180	10	6	88	1.3	02:10:00	2017.01.18 15.30	440	680	16	NA	900	50	WTSkele2016
Skele.180.10.6	Skele	180	10	6	89	1.228	02:10:00	2017.01.18 15.30	440	680	16	NA	900	50	WTSkele2016
Skele.180.10.6	Skele	180	10	6	90	1.238	02:10:00	2017.01.18 15.30	440	680	16	NA	900	50	WTSkele2016
Skele.180.10.6	Skele	180	10	6	91	1.244	02:10:00	2017.01.18 15.30	440	680	16	NA	900	50	WTSkele2016
Skele.180.10.6	Skele	180	10	6	92	1.23	02:10:00	2017.01.18 15.30	440	680	16	NA	900	50	WTSkele2016
Skele.180.10.6	Skele	180	10	6	93	1.298	02:10:00	2017.01.18 15.30	440	680	16	NA	900	50	WTSkele2016
Skele.180.10.6	Skele	180	10	6	94	1.327	02:10:00	2017.01.18 15.30	440	680	16	NA	900	50	WTSkele2016
Skele.180.10.6	Skele	180	10	6	95	1.251	02:10:00	2017.01.18 15.30	440	680	16	NA	900	50	WTSkele2016
Skele.180.10.6	Skele	180	10	6	96	1.355	02:10:00	2017.01.18 15.30	440	680	16	NA	900	50	WTSkele2016
Skele.180.10.6	Skele	180	10	6	1	1.255	02:20:00	2017.01.18 15.30	440	680	16	NA	900	50	WTSkele2016
Skele.180.10.6	Skele	180	10	6	2	1.211	02:20:00	2017.01.18 15.30	440	680	16	NA	900	50	WTSkele2016
Skele.180.10.6	Skele	180	10	6	3	1.247	02:20:00	2017.01.18 15.30	440	680	16	NA	900	50	WTSkele2016
Skele.180.10.6	Skele	180	10	6	4	1.088	02:20:00	2017.01.18 15.30	440	680	16	NA	900	50	WTSkele2016
Skele.180.10.6	Skele	180	10	6	5	1.325	02:20:00	2017.01.18 15.30	440	680	16	NA	900	50	WTSkele2016
Skele.180.10.6	Skele	180	10	6	6	1.305	02:20:00	2017.01.18 15.30	440	680	16	NA	900	50	WTSkele2016
Skele.180.10.6	Skele	180	10	6	7	1.126	02:20:00	2017.01.18 15.30	440	680	16	NA	900	50	WTSkele2016
Skele.180.10.6	Skele	180	10	6	8	1.075	02:20:00	2017.01.18 15.30	440	680	16	NA	900	50	WTSkele2016
Skele.180.10.6	Skele	180	10	6	9	1.346	02:20:00	2017.01.18 15.30	440	680	16	NA	900	50	WTSkele2016
Skele.180.10.6	Skele	180	10	6	10	1.348	02:20:00	2017.01.18 15.30	440	680	16	NA	900	50	WTSkele2016
Skele.180.10.6	Skele	180	10	6	11	1.217	02:20:00	2017.01.18 15.30	440	680	16	NA	900	50	WTSkele2016
Skele.180.10.6	Skele	180	10	6	12	1.269	02:20:00	2017.01.18 15.30	440	680	16	NA	900	50	WTSkele2016
Skele.180.10.6	Skele	180	10	6	13	1.402	02:20:00	2017.01.18 15.30	440	680	16	NA	900	50	WTSkele2016
Skele.180.10.6	Skele	180	10	6	14	1.351	02:20:00	2017.01.18 15.30	440	680	16	NA	900	50	WTSkele2016
Skele.180.10.6	Skele	180	10	6	15	1.429	02:20:00	2017.01.18 15.30	440	680	16	NA	900	50	WTSkele2016
Skele.180.10.6	Skele	180	10	6	16	1.486	02:20:00	2017.01.18 15.30	440	680	16	NA	900	50	WTSkele2016
Skele.180.10.6	Skele	180	10	6	17	1.535	02:20:00	2017.01.18 15.30	440	680	16	NA	900	50	WTSkele2016
Skele.180.10.6	Skele	180	10	6	18	1.344	02:20:00	2017.01.18 15.30	440	680	16	NA	900	50	WTSkele2016
Skele.180.10.6	Skele	180	10	6	19	1.449	02:20:00	2017.01.18 15.30	440	680	16	NA	900	50	WTSkele2016
Skele.180.10.6	Skele	180	10	6	20	1.238	02:20:00	2017.01.18 15.30	440	680	16	NA	900	50	WTSkele2016
Skele.180.10.6	Skele	180	10	6	21	1.319	02:20:00	2017.01.18 15.30	440	680	16	NA	900	50	WTSkele2016
Skele.180.10.6	Skele	180	10	6	22	1.22	02:20:00	2017.01.18 15.30	440	680	16	NA	900	50	WTSkele2016
Skele.180.10.6	Skele	180	10	6	23	1.267	02:20:00	2017.01.18 15.30	440	680	16	NA	900	50	WTSkele2016
Skele.180.10.6	Skele	180	10	6	24	1.333	02:20:00	2017.01.18 15.30	440	680	16	NA	900	50	WTSkele2016
Skele.180.10.6	Skele	180	10	6	25	1.406	02:20:00	2017.01.18 15.30	440	680	16	NA	900	50	WTSkele2016
Skele.180.10.6	Skele	180	10	6	26	1.434	02:20:00	2017.01.18 15.30	440	680	16	NA	900	50	WTSkele2016
Skele.180.10.6	Skele	180	10	6	27	1.336	02:20:00	2017.01.18 15.30	440	680	16	NA	900	50	WTSkele2016
Skele.180.10.6	Skele	180	10	6	28	1.316	02:20:00	2017.01.18 15.30	440	680	16	NA	900	50	WTSkele2016
Skele.180.10.6	Skele	180	10	6	29	1.261	02:20:00	2017.01.18 15.30	440	680	16	NA	900	50	WTSkele2016
Skele.180.10.6	Skele	180	10	6	30	1.388	02:20:00	2017.01.18 15.30	440	680	16	NA	900	50	WTSkele2016
Skele.180.10.6	Skele	180	10	6	31	1.579	02:20:00	2017.01.18 15.30	440	680	16	NA	900	50	WTSkele2016
Skele.180.10.6	Skele	180	10	6	32	1.504	02:20:00	2017.01.18 15.30	440	680	16	NA	900	50	WTSkele2016
Skele.180.10.6	Skele	180	10	6	33	1.401	02:20:00	2017.01.18 15.30	440	680	16	NA	900	50	WTSkele2016
Skele.180.10.6	Skele	180	10	6	34	1.459	02:20:00	2017.01.18 15.30	440	680	16	NA	900	50	WTSkele2016
Skele.180.10.6	Skele	180	10	6	35	1.341	02:20:00	2017.01.18 15.30	440	680	16	NA	900	50	WTSkele2016
Skele.180.10.6	Skele	180	10	6	36	1.309	02:20:00	2017.01.18 15.30	440	680	16	NA	900	50	WTSkele2016
Skele.180.10.6	Skele	180	10	6	37	1.256	02:20:00	2017.01.18 15.30	440	680	16	NA	900	50	WTSkele2016
Skele.180.10.6	Skele	180	10	6	38	1.238	02:20:00	2017.01.18 15.30	440	680	16	NA	900	50	WTSkele2016
Skele.180.10.6	Skele	180	10	6	39	1.17	02:20:00	2017.01.18 15.30	440	680	16	NA	900	50	WTSkele2016
Skele.180.10.6	Skele	180	10	6	40	1.463	02:20:00	2017.01.18 15.30	440	680	16	NA	900	50	WTSkele2016
Skele.180.10.6	Skele	180	10	6	41	36.504	02:20:00	2017.01.18 15.30	440	680	16	NA	900	50	WTSkele2016
Skele.180.10.6	Skele	180	10	6	42	26.237	02:20:00	2017.01.18 15.30	440	680	16	NA	900	50	WTSkele2016
Skele.180.10.6	Skele	180	10	6	43	34.594	02:20:00	2017.01.18 15.30	440	680	16	NA	900	50	WTSkele2016
Skele.180.10.6	Skele	180	10	6	44	1.813	02:20:00	2017.01.18 15.30	440	680	16	NA	900	50	WTSkele2016
Skele.180.10.6	Skele	180	10	6	45	1.252	02:20:00	2017.01.18 15.30	440	680	16	NA	900	50	WTSkele2016
Skele.180.10.6	Skele	180	10	6	46	1.073	02:20:00	2017.01.18 15.30	440	680	16	NA	900	50	WTSkele2016
Skele.180.10.6	Skele	180	10	6	47	1.215	02:20:00	2017.01.18 15.30	440	680	16	NA	900	50	WTSkele2016
Skele.180.10.6	Skele	180	10	6	48	1.269	02:20:00	2017.01.18 15.30	440	680	16	NA	900	50	WTSkele2016
Skele.180.10.6	Skele	180	10	6	49	1.394	02:20:00	2017.01.18 15.30	440	680	16	NA	900	50	WTSkele2016
Skele.180.10.6	Skele	180	10	6	50	1.339	02:20:00	2017.01.18 15.30	440	680	16	NA	900	50	WTSkele2016
Skele.180.10.6	Skele	180	10	6	51	1.162	02:20:00	2017.01.18 15.30	440	680	16	NA	900	50	WTSkele2016
Skele.180.10.6	Skele	180	10	6	52	1.408	02:20:00	2017.01.18 15.30	440	680	16	NA	900	50	WTSkele2016
Skele.180.10.6	Skele	180	10	6	53	34.415	02:20:00	2017.01.18 15.30	440	680	16	Skele.Expo	900	50	WTSkele2016
Skele.180.10.6	Skele	180	10	6	54	18.701	02:20:00	2017.01.18 15.30	440	680	16	Skele.Expo	900	50	WTSkele2016
Skele.180.10.6	Skele	180	10	6	55	8.561	02:20:00	2017.01.18 15.30	440	680	16	Skele.Expo	900	50	WTSkele2016
Skele.180.10.6	Skele	180	10	6	56	2.319	02:20:00	2017.01.18 15.30	440	680	16	NA	900	50	WTSkele2016
Skele.180.10.6	Skele	180	10	6	57	1.367	02:20:00	2017.01.18 15.30	440	680	16	NA	900	50	WTSkele2016
Skele.180.10.6	Skele	180	10	6	58	1.286	02:20:00	2017.01.18 15.30	440	680	16	NA	900	50	WTSkele2016
Skele.180.10.6	Skele	180	10	6	59	1.321	02:20:00	2017.01.18 15.30	440	680	16	NA	900	50	WTSkele2016
Skele.180.10.6	Skele	180	10	6	60	1.296	02:20:00	2017.01.18 15.30	440	680	16	NA	900	50	WTSkele2016
Skele.180.10.6	Skele	180	10	6	61	1.391	02:20:00	2017.01.18 15.30	440	680	16	NA	900	50	WTSkele2016
Skele.180.10.6	Skele	180	10	6	62	1.284	02:20:00	2017.01.18 15.30	440	680	16	NA	900	50	WTSkele2016
Skele.180.10.6	Skele	180	10	6	63	1.407	02:20:00	2017.01.18 15.30	440	680	16	NA	900	50	WTSkele2016
Skele.180.10.6	Skele	180	10	6	64	1.39	02:20:00	2017.01.18 15.30	440	680	16	NA	900	50	WTSkele2016
Skele.180.10.6	Skele	180	10	6	65	1.556	02:20:00	2017.01.18 15.30	440	680	16	NA	900	50	WTSkele2016
Skele.180.10.6	Skele	180	10	6	66	1.401	02:20:00	2017.01.18 15.30	440	680	16	NA	900	50	WTSkele2016
Skele.180.10.6	Skele	180	10	6	67	1.232	02:20:00	2017.01.18 15.30	440	680	16	NA	900	50	WTSkele2016
Skele.180.10.6	Skele	180	10	6	68	1.244	02:20:00	2017.01.18 15.30	440	680	16	NA	900	50	WTSkele2016
Skele.180.10.6	Skele	180	10	6	69	1.23	02:20:00	2017.01.18 15.30	440	680	16	NA	900	50	WTSkele2016
Skele.180.10.6	Skele	180	10	6	70	1.433	02:20:00	2017.01.18 15.30	440	680	16	NA	900	50	WTSkele2016
Skele.180.10.6	Skele	180	10	6	71	1.378	02:20:00	2017.01.18 15.30	440	680	16	NA	900	50	WTSkele2016
Skele.180.10.6	Skele	180	10	6	72	1.48	02:20:00	2017.01.18 15.30	440	680	16	NA	900	50	WTSkele2016
Skele.180.10.6	Skele	180	10	6	73	1.349	02:20:00	2017.01.18 15.30	440	680	16	NA	900	50	WTSkele2016
Skele.180.10.6	Skele	180	10	6	74	1.307	02:20:00	2017.01.18 15.30	440	680	16	NA	900	50	WTSkele2016
Skele.180.10.6	Skele	180	10	6	75	1.455	02:20:00	2017.01.18 15.30	440	680	16	NA	900	50	WTSkele2016
Skele.180.10.6	Skele	180	10	6	76	1.369	02:20:00	2017.01.18 15.30	440	680	16	NA	900	50	WTSkele2016
Skele.180.10.6	Skele	180	10	6	77	1.314	02:20:00	2017.01.18 15.30	440	680	16	NA	900	50	WTSkele2016
Skele.180.10.6	Skele	180	10	6	78	1.259	02:20:00	2017.01.18 15.30	440	680	16	NA	900	50	WTSkele2016
Skele.180.10.6	Skele	180	10	6	79	1.423	02:20:00	2017.01.18 15.30	440	680	16	NA	900	50	WTSkele2016
Skele.180.10.6	Skele	180	10	6	80	1.225	02:20:00	2017.01.18 15.30	440	680	16	NA	900	50	WTSkele2016
Skele.180.10.6	Skele	180	10	6	81	1.256	02:20:00	2017.01.18 15.30	440	680	16	NA	900	50	WTSkele2016
Skele.180.10.6	Skele	180	10	6	82	1.304	02:20:00	2017.01.18 15.30	440	680	16	NA	900	50	WTSkele2016
Skele.180.10.6	Skele	180	10	6	83	1.45	02:20:00	2017.01.18 15.30	440	680	16	NA	900	50	WTSkele2016
Skele.180.10.6	Skele	180	10	6	84	1.178	02:20:00	2017.01.18 15.30	440	680	16	NA	900	50	WTSkele2016
Skele.180.10.6	Skele	180	10	6	85	1.415	02:20:00	2017.01.18 15.30	440	680	16	NA	900	50	WTSkele2016
Skele.180.10.6	Skele	180	10	6	86	1.153	02:20:00	2017.01.18 15.30	440	680	16	NA	900	50	WTSkele2016
Skele.180.10.6	Skele	180	10	6	87	1.386	02:20:00	2017.01.18 15.30	440	680	16	NA	900	50	WTSkele2016
Skele.180.10.6	Skele	180	10	6	88	1.28	02:20:00	2017.01.18 15.30	440	680	16	NA	900	50	WTSkele2016
Skele.180.10.6	Skele	180	10	6	89	1.392	02:20:00	2017.01.18 15.30	440	680	16	NA	900	50	WTSkele2016
Skele.180.10.6	Skele	180	10	6	90	1.431	02:20:00	2017.01.18 15.30	440	680	16	NA	900	50	WTSkele2016
Skele.180.10.6	Skele	180	10	6	91	1.33	02:20:00	2017.01.18 15.30	440	680	16	NA	900	50	WTSkele2016
Skele.180.10.6	Skele	180	10	6	92	1.34	02:20:00	2017.01.18 15.30	440	680	16	NA	900	50	WTSkele2016
Skele.180.10.6	Skele	180	10	6	93	1.09	02:20:00	2017.01.18 15.30	440	680	16	NA	900	50	WTSkele2016
Skele.180.10.6	Skele	180	10	6	94	1.244	02:20:00	2017.01.18 15.30	440	680	16	NA	900	50	WTSkele2016
Skele.180.10.6	Skele	180	10	6	95	1.417	02:20:00	2017.01.18 15.30	440	680	16	NA	900	50	WTSkele2016
Skele.180.10.6	Skele	180	10	6	96	1.274	02:20:00	2017.01.18 15.30	440	680	16	NA	900	50	WTSkele2016
Skele.180.10.6	Skele	180	10	6	1	1.363	02:30:00	2017.01.18 15.30	440	680	16	NA	900	50	WTSkele2016
Skele.180.10.6	Skele	180	10	6	2	1.426	02:30:00	2017.01.18 15.30	440	680	16	NA	900	50	WTSkele2016
Skele.180.10.6	Skele	180	10	6	3	1.379	02:30:00	2017.01.18 15.30	440	680	16	NA	900	50	WTSkele2016
Skele.180.10.6	Skele	180	10	6	4	1.197	02:30:00	2017.01.18 15.30	440	680	16	NA	900	50	WTSkele2016
Skele.180.10.6	Skele	180	10	6	5	1.236	02:30:00	2017.01.18 15.30	440	680	16	NA	900	50	WTSkele2016
Skele.180.10.6	Skele	180	10	6	6	1.297	02:30:00	2017.01.18 15.30	440	680	16	NA	900	50	WTSkele2016
Skele.180.10.6	Skele	180	10	6	7	1.352	02:30:00	2017.01.18 15.30	440	680	16	NA	900	50	WTSkele2016
Skele.180.10.6	Skele	180	10	6	8	1.336	02:30:00	2017.01.18 15.30	440	680	16	NA	900	50	WTSkele2016
Skele.180.10.6	Skele	180	10	6	9	1.275	02:30:00	2017.01.18 15.30	440	680	16	NA	900	50	WTSkele2016
Skele.180.10.6	Skele	180	10	6	10	1.323	02:30:00	2017.01.18 15.30	440	680	16	NA	900	50	WTSkele2016
Skele.180.10.6	Skele	180	10	6	11	1.325	02:30:00	2017.01.18 15.30	440	680	16	NA	900	50	WTSkele2016
Skele.180.10.6	Skele	180	10	6	12	1.46	02:30:00	2017.01.18 15.30	440	680	16	NA	900	50	WTSkele2016
Skele.180.10.6	Skele	180	10	6	13	1.472	02:30:00	2017.01.18 15.30	440	680	16	NA	900	50	WTSkele2016
Skele.180.10.6	Skele	180	10	6	14	1.34	02:30:00	2017.01.18 15.30	440	680	16	NA	900	50	WTSkele2016
Skele.180.10.6	Skele	180	10	6	15	1.492	02:30:00	2017.01.18 15.30	440	680	16	NA	900	50	WTSkele2016
Skele.180.10.6	Skele	180	10	6	16	1.333	02:30:00	2017.01.18 15.30	440	680	16	NA	900	50	WTSkele2016
Skele.180.10.6	Skele	180	10	6	17	1.224	02:30:00	2017.01.18 15.30	440	680	16	NA	900	50	WTSkele2016
Skele.180.10.6	Skele	180	10	6	18	1.318	02:30:00	2017.01.18 15.30	440	680	16	NA	900	50	WTSkele2016
Skele.180.10.6	Skele	180	10	6	19	1.487	02:30:00	2017.01.18 15.30	440	680	16	NA	900	50	WTSkele2016
Skele.180.10.6	Skele	180	10	6	20	1.15	02:30:00	2017.01.18 15.30	440	680	16	NA	900	50	WTSkele2016
Skele.180.10.6	Skele	180	10	6	21	1.385	02:30:00	2017.01.18 15.30	440	680	16	NA	900	50	WTSkele2016
Skele.180.10.6	Skele	180	10	6	22	1.435	02:30:00	2017.01.18 15.30	440	680	16	NA	900	50	WTSkele2016
Skele.180.10.6	Skele	180	10	6	23	1.464	02:30:00	2017.01.18 15.30	440	680	16	NA	900	50	WTSkele2016
Skele.180.10.6	Skele	180	10	6	24	1.429	02:30:00	2017.01.18 15.30	440	680	16	NA	900	50	WTSkele2016
Skele.180.10.6	Skele	180	10	6	25	1.478	02:30:00	2017.01.18 15.30	440	680	16	NA	900	50	WTSkele2016
Skele.180.10.6	Skele	180	10	6	26	1.347	02:30:00	2017.01.18 15.30	440	680	16	NA	900	50	WTSkele2016
Skele.180.10.6	Skele	180	10	6	27	1.126	02:30:00	2017.01.18 15.30	440	680	16	NA	900	50	WTSkele2016
Skele.180.10.6	Skele	180	10	6	28	1.367	02:30:00	2017.01.18 15.30	440	680	16	NA	900	50	WTSkele2016
Skele.180.10.6	Skele	180	10	6	29	1.382	02:30:00	2017.01.18 15.30	440	680	16	NA	900	50	WTSkele2016
Skele.180.10.6	Skele	180	10	6	30	1.343	02:30:00	2017.01.18 15.30	440	680	16	NA	900	50	WTSkele2016
Skele.180.10.6	Skele	180	10	6	31	1.454	02:30:00	2017.01.18 15.30	440	680	16	NA	900	50	WTSkele2016
Skele.180.10.6	Skele	180	10	6	32	1.347	02:30:00	2017.01.18 15.30	440	680	16	NA	900	50	WTSkele2016
Skele.180.10.6	Skele	180	10	6	33	1.347	02:30:00	2017.01.18 15.30	440	680	16	NA	900	50	WTSkele2016
Skele.180.10.6	Skele	180	10	6	34	1.532	02:30:00	2017.01.18 15.30	440	680	16	NA	900	50	WTSkele2016
Skele.180.10.6	Skele	180	10	6	35	1.386	02:30:00	2017.01.18 15.30	440	680	16	NA	900	50	WTSkele2016
Skele.180.10.6	Skele	180	10	6	36	1.255	02:30:00	2017.01.18 15.30	440	680	16	NA	900	50	WTSkele2016
Skele.180.10.6	Skele	180	10	6	37	1.424	02:30:00	2017.01.18 15.30	440	680	16	NA	900	50	WTSkele2016
Skele.180.10.6	Skele	180	10	6	38	1.305	02:30:00	2017.01.18 15.30	440	680	16	NA	900	50	WTSkele2016
Skele.180.10.6	Skele	180	10	6	39	1.314	02:30:00	2017.01.18 15.30	440	680	16	NA	900	50	WTSkele2016
Skele.180.10.6	Skele	180	10	6	40	1.059	02:30:00	2017.01.18 15.30	440	680	16	NA	900	50	WTSkele2016
Skele.180.10.6	Skele	180	10	6	41	35.91	02:30:00	2017.01.18 15.30	440	680	16	NA	900	50	WTSkele2016
Skele.180.10.6	Skele	180	10	6	42	25.875	02:30:00	2017.01.18 15.30	440	680	16	NA	900	50	WTSkele2016
Skele.180.10.6	Skele	180	10	6	43	34.744	02:30:00	2017.01.18 15.30	440	680	16	NA	900	50	WTSkele2016
Skele.180.10.6	Skele	180	10	6	44	1.881	02:30:00	2017.01.18 15.30	440	680	16	NA	900	50	WTSkele2016
Skele.180.10.6	Skele	180	10	6	45	1.421	02:30:00	2017.01.18 15.30	440	680	16	NA	900	50	WTSkele2016
Skele.180.10.6	Skele	180	10	6	46	1.17	02:30:00	2017.01.18 15.30	440	680	16	NA	900	50	WTSkele2016
Skele.180.10.6	Skele	180	10	6	47	1.227	02:30:00	2017.01.18 15.30	440	680	16	NA	900	50	WTSkele2016
Skele.180.10.6	Skele	180	10	6	48	1.465	02:30:00	2017.01.18 15.30	440	680	16	NA	900	50	WTSkele2016
Skele.180.10.6	Skele	180	10	6	49	1.363	02:30:00	2017.01.18 15.30	440	680	16	NA	900	50	WTSkele2016
Skele.180.10.6	Skele	180	10	6	50	1.368	02:30:00	2017.01.18 15.30	440	680	16	NA	900	50	WTSkele2016
Skele.180.10.6	Skele	180	10	6	51	1.277	02:30:00	2017.01.18 15.30	440	680	16	NA	900	50	WTSkele2016
Skele.180.10.6	Skele	180	10	6	52	1.233	02:30:00	2017.01.18 15.30	440	680	16	NA	900	50	WTSkele2016
Skele.180.10.6	Skele	180	10	6	53	36.07	02:30:00	2017.01.18 15.30	440	680	16	Skele.Expo	900	50	WTSkele2016
Skele.180.10.6	Skele	180	10	6	54	18.166	02:30:00	2017.01.18 15.30	440	680	16	Skele.Expo	900	50	WTSkele2016
Skele.180.10.6	Skele	180	10	6	55	7.585	02:30:00	2017.01.18 15.30	440	680	16	Skele.Expo	900	50	WTSkele2016
Skele.180.10.6	Skele	180	10	6	56	2.535	02:30:00	2017.01.18 15.30	440	680	16	NA	900	50	WTSkele2016
Skele.180.10.6	Skele	180	10	6	57	1.545	02:30:00	2017.01.18 15.30	440	680	16	NA	900	50	WTSkele2016
Skele.180.10.6	Skele	180	10	6	58	1.168	02:30:00	2017.01.18 15.30	440	680	16	NA	900	50	WTSkele2016
Skele.180.10.6	Skele	180	10	6	59	1.358	02:30:00	2017.01.18 15.30	440	680	16	NA	900	50	WTSkele2016
Skele.180.10.6	Skele	180	10	6	60	1.336	02:30:00	2017.01.18 15.30	440	680	16	NA	900	50	WTSkele2016
Skele.180.10.6	Skele	180	10	6	61	1.686	02:30:00	2017.01.18 15.30	440	680	16	NA	900	50	WTSkele2016
Skele.180.10.6	Skele	180	10	6	62	1.446	02:30:00	2017.01.18 15.30	440	680	16	NA	900	50	WTSkele2016
Skele.180.10.6	Skele	180	10	6	63	1.342	02:30:00	2017.01.18 15.30	440	680	16	NA	900	50	WTSkele2016
Skele.180.10.6	Skele	180	10	6	64	1.28	02:30:00	2017.01.18 15.30	440	680	16	NA	900	50	WTSkele2016
Skele.180.10.6	Skele	180	10	6	65	1.713	02:30:00	2017.01.18 15.30	440	680	16	NA	900	50	WTSkele2016
Skele.180.10.6	Skele	180	10	6	66	1.163	02:30:00	2017.01.18 15.30	440	680	16	NA	900	50	WTSkele2016
Skele.180.10.6	Skele	180	10	6	67	1.422	02:30:00	2017.01.18 15.30	440	680	16	NA	900	50	WTSkele2016
Skele.180.10.6	Skele	180	10	6	68	1.33	02:30:00	2017.01.18 15.30	440	680	16	NA	900	50	WTSkele2016
Skele.180.10.6	Skele	180	10	6	69	1.284	02:30:00	2017.01.18 15.30	440	680	16	NA	900	50	WTSkele2016
Skele.180.10.6	Skele	180	10	6	70	1.45	02:30:00	2017.01.18 15.30	440	680	16	NA	900	50	WTSkele2016
Skele.180.10.6	Skele	180	10	6	71	1.326	02:30:00	2017.01.18 15.30	440	680	16	NA	900	50	WTSkele2016
Skele.180.10.6	Skele	180	10	6	72	1.489	02:30:00	2017.01.18 15.30	440	680	16	NA	900	50	WTSkele2016
Skele.180.10.6	Skele	180	10	6	73	1.347	02:30:00	2017.01.18 15.30	440	680	16	NA	900	50	WTSkele2016
Skele.180.10.6	Skele	180	10	6	74	1.115	02:30:00	2017.01.18 15.30	440	680	16	NA	900	50	WTSkele2016
Skele.180.10.6	Skele	180	10	6	75	1.221	02:30:00	2017.01.18 15.30	440	680	16	NA	900	50	WTSkele2016
Skele.180.10.6	Skele	180	10	6	76	1.297	02:30:00	2017.01.18 15.30	440	680	16	NA	900	50	WTSkele2016
Skele.180.10.6	Skele	180	10	6	77	1.28	02:30:00	2017.01.18 15.30	440	680	16	NA	900	50	WTSkele2016
Skele.180.10.6	Skele	180	10	6	78	1.184	02:30:00	2017.01.18 15.30	440	680	16	NA	900	50	WTSkele2016
Skele.180.10.6	Skele	180	10	6	79	1.279	02:30:00	2017.01.18 15.30	440	680	16	NA	900	50	WTSkele2016
Skele.180.10.6	Skele	180	10	6	80	1.472	02:30:00	2017.01.18 15.30	440	680	16	NA	900	50	WTSkele2016
Skele.180.10.6	Skele	180	10	6	81	1.288	02:30:00	2017.01.18 15.30	440	680	16	NA	900	50	WTSkele2016
Skele.180.10.6	Skele	180	10	6	82	1.372	02:30:00	2017.01.18 15.30	440	680	16	NA	900	50	WTSkele2016
Skele.180.10.6	Skele	180	10	6	83	1.2	02:30:00	2017.01.18 15.30	440	680	16	NA	900	50	WTSkele2016
Skele.180.10.6	Skele	180	10	6	84	1.347	02:30:00	2017.01.18 15.30	440	680	16	NA	900	50	WTSkele2016
Skele.180.10.6	Skele	180	10	6	85	1.332	02:30:00	2017.01.18 15.30	440	680	16	NA	900	50	WTSkele2016
Skele.180.10.6	Skele	180	10	6	86	1.401	02:30:00	2017.01.18 15.30	440	680	16	NA	900	50	WTSkele2016
Skele.180.10.6	Skele	180	10	6	87	1.314	02:30:00	2017.01.18 15.30	440	680	16	NA	900	50	WTSkele2016
Skele.180.10.6	Skele	180	10	6	88	1.187	02:30:00	2017.01.18 15.30	440	680	16	NA	900	50	WTSkele2016
Skele.180.10.6	Skele	180	10	6	89	1.305	02:30:00	2017.01.18 15.30	440	680	16	NA	900	50	WTSkele2016
Skele.180.10.6	Skele	180	10	6	90	1.205	02:30:00	2017.01.18 15.30	440	680	16	NA	900	50	WTSkele2016
Skele.180.10.6	Skele	180	10	6	91	1.256	02:30:00	2017.01.18 15.30	440	680	16	NA	900	50	WTSkele2016
Skele.180.10.6	Skele	180	10	6	92	1.283	02:30:00	2017.01.18 15.30	440	680	16	NA	900	50	WTSkele2016
Skele.180.10.6	Skele	180	10	6	93	1.158	02:30:00	2017.01.18 15.30	440	680	16	NA	900	50	WTSkele2016
Skele.180.10.6	Skele	180	10	6	94	1.286	02:30:00	2017.01.18 15.30	440	680	16	NA	900	50	WTSkele2016
Skele.180.10.6	Skele	180	10	6	95	1.202	02:30:00	2017.01.18 15.30	440	680	16	NA	900	50	WTSkele2016
Skele.180.10.6	Skele	180	10	6	96	1.2	02:30:00	2017.01.18 15.30	440	680	16	NA	900	50	WTSkele2016
Skele.180.10.6	Skele	180	10	6	1	1.53	02:40:00	2017.01.18 15.30	440	680	16	NA	900	50	WTSkele2016
Skele.180.10.6	Skele	180	10	6	2	1.365	02:40:00	2017.01.18 15.30	440	680	16	NA	900	50	WTSkele2016
Skele.180.10.6	Skele	180	10	6	3	1.312	02:40:00	2017.01.18 15.30	440	680	16	NA	900	50	WTSkele2016
Skele.180.10.6	Skele	180	10	6	4	1.195	02:40:00	2017.01.18 15.30	440	680	16	NA	900	50	WTSkele2016
Skele.180.10.6	Skele	180	10	6	5	1.322	02:40:00	2017.01.18 15.30	440	680	16	NA	900	50	WTSkele2016
Skele.180.10.6	Skele	180	10	6	6	1.328	02:40:00	2017.01.18 15.30	440	680	16	NA	900	50	WTSkele2016
Skele.180.10.6	Skele	180	10	6	7	1.252	02:40:00	2017.01.18 15.30	440	680	16	NA	900	50	WTSkele2016
Skele.180.10.6	Skele	180	10	6	8	1.455	02:40:00	2017.01.18 15.30	440	680	16	NA	900	50	WTSkele2016
Skele.180.10.6	Skele	180	10	6	9	1.497	02:40:00	2017.01.18 15.30	440	680	16	NA	900	50	WTSkele2016
Skele.180.10.6	Skele	180	10	6	10	1.391	02:40:00	2017.01.18 15.30	440	680	16	NA	900	50	WTSkele2016
Skele.180.10.6	Skele	180	10	6	11	1.268	02:40:00	2017.01.18 15.30	440	680	16	NA	900	50	WTSkele2016
Skele.180.10.6	Skele	180	10	6	12	1.298	02:40:00	2017.01.18 15.30	440	680	16	NA	900	50	WTSkele2016
Skele.180.10.6	Skele	180	10	6	13	1.377	02:40:00	2017.01.18 15.30	440	680	16	NA	900	50	WTSkele2016
Skele.180.10.6	Skele	180	10	6	14	1.099	02:40:00	2017.01.18 15.30	440	680	16	NA	900	50	WTSkele2016
Skele.180.10.6	Skele	180	10	6	15	1.273	02:40:00	2017.01.18 15.30	440	680	16	NA	900	50	WTSkele2016
Skele.180.10.6	Skele	180	10	6	16	1.503	02:40:00	2017.01.18 15.30	440	680	16	NA	900	50	WTSkele2016
Skele.180.10.6	Skele	180	10	6	17	1.283	02:40:00	2017.01.18 15.30	440	680	16	NA	900	50	WTSkele2016
Skele.180.10.6	Skele	180	10	6	18	1.335	02:40:00	2017.01.18 15.30	440	680	16	NA	900	50	WTSkele2016
Skele.180.10.6	Skele	180	10	6	19	1.345	02:40:00	2017.01.18 15.30	440	680	16	NA	900	50	WTSkele2016
Skele.180.10.6	Skele	180	10	6	20	1.431	02:40:00	2017.01.18 15.30	440	680	16	NA	900	50	WTSkele2016
Skele.180.10.6	Skele	180	10	6	21	1.503	02:40:00	2017.01.18 15.30	440	680	16	NA	900	50	WTSkele2016
Skele.180.10.6	Skele	180	10	6	22	1.303	02:40:00	2017.01.18 15.30	440	680	16	NA	900	50	WTSkele2016
Skele.180.10.6	Skele	180	10	6	23	1.334	02:40:00	2017.01.18 15.30	440	680	16	NA	900	50	WTSkele2016
Skele.180.10.6	Skele	180	10	6	24	1.312	02:40:00	2017.01.18 15.30	440	680	16	NA	900	50	WTSkele2016
Skele.180.10.6	Skele	180	10	6	25	1.391	02:40:00	2017.01.18 15.30	440	680	16	NA	900	50	WTSkele2016
Skele.180.10.6	Skele	180	10	6	26	1.324	02:40:00	2017.01.18 15.30	440	680	16	NA	900	50	WTSkele2016
Skele.180.10.6	Skele	180	10	6	27	1.331	02:40:00	2017.01.18 15.30	440	680	16	NA	900	50	WTSkele2016
Skele.180.10.6	Skele	180	10	6	28	1.328	02:40:00	2017.01.18 15.30	440	680	16	NA	900	50	WTSkele2016
Skele.180.10.6	Skele	180	10	6	29	1.422	02:40:00	2017.01.18 15.30	440	680	16	NA	900	50	WTSkele2016
Skele.180.10.6	Skele	180	10	6	30	1.419	02:40:00	2017.01.18 15.30	440	680	16	NA	900	50	WTSkele2016
Skele.180.10.6	Skele	180	10	6	31	1.482	02:40:00	2017.01.18 15.30	440	680	16	NA	900	50	WTSkele2016
Skele.180.10.6	Skele	180	10	6	32	1.442	02:40:00	2017.01.18 15.30	440	680	16	NA	900	50	WTSkele2016
Skele.180.10.6	Skele	180	10	6	33	1.422	02:40:00	2017.01.18 15.30	440	680	16	NA	900	50	WTSkele2016
Skele.180.10.6	Skele	180	10	6	34	1.403	02:40:00	2017.01.18 15.30	440	680	16	NA	900	50	WTSkele2016
Skele.180.10.6	Skele	180	10	6	35	1.299	02:40:00	2017.01.18 15.30	440	680	16	NA	900	50	WTSkele2016
Skele.180.10.6	Skele	180	10	6	36	1.372	02:40:00	2017.01.18 15.30	440	680	16	NA	900	50	WTSkele2016
Skele.180.10.6	Skele	180	10	6	37	1.351	02:40:00	2017.01.18 15.30	440	680	16	NA	900	50	WTSkele2016
Skele.180.10.6	Skele	180	10	6	38	1.207	02:40:00	2017.01.18 15.30	440	680	16	NA	900	50	WTSkele2016
Skele.180.10.6	Skele	180	10	6	39	1.374	02:40:00	2017.01.18 15.30	440	680	16	NA	900	50	WTSkele2016
Skele.180.10.6	Skele	180	10	6	40	1.323	02:40:00	2017.01.18 15.30	440	680	16	NA	900	50	WTSkele2016
Skele.180.10.6	Skele	180	10	6	41	36.345	02:40:00	2017.01.18 15.30	440	680	16	NA	900	50	WTSkele2016
Skele.180.10.6	Skele	180	10	6	42	24.978	02:40:00	2017.01.18 15.30	440	680	16	NA	900	50	WTSkele2016
Skele.180.10.6	Skele	180	10	6	43	32.633	02:40:00	2017.01.18 15.30	440	680	16	NA	900	50	WTSkele2016
Skele.180.10.6	Skele	180	10	6	44	1.907	02:40:00	2017.01.18 15.30	440	680	16	NA	900	50	WTSkele2016
Skele.180.10.6	Skele	180	10	6	45	1.223	02:40:00	2017.01.18 15.30	440	680	16	NA	900	50	WTSkele2016
Skele.180.10.6	Skele	180	10	6	46	1.318	02:40:00	2017.01.18 15.30	440	680	16	NA	900	50	WTSkele2016
Skele.180.10.6	Skele	180	10	6	47	1.281	02:40:00	2017.01.18 15.30	440	680	16	NA	900	50	WTSkele2016
Skele.180.10.6	Skele	180	10	6	48	1.432	02:40:00	2017.01.18 15.30	440	680	16	NA	900	50	WTSkele2016
Skele.180.10.6	Skele	180	10	6	49	1.169	02:40:00	2017.01.18 15.30	440	680	16	NA	900	50	WTSkele2016
Skele.180.10.6	Skele	180	10	6	50	1.161	02:40:00	2017.01.18 15.30	440	680	16	NA	900	50	WTSkele2016
Skele.180.10.6	Skele	180	10	6	51	1.307	02:40:00	2017.01.18 15.30	440	680	16	NA	900	50	WTSkele2016
Skele.180.10.6	Skele	180	10	6	52	1.247	02:40:00	2017.01.18 15.30	440	680	16	NA	900	50	WTSkele2016
Skele.180.10.6	Skele	180	10	6	53	35.51	02:40:00	2017.01.18 15.30	440	680	16	Skele.Expo	900	50	WTSkele2016
Skele.180.10.6	Skele	180	10	6	54	17.532	02:40:00	2017.01.18 15.30	440	680	16	Skele.Expo	900	50	WTSkele2016
Skele.180.10.6	Skele	180	10	6	55	6.968	02:40:00	2017.01.18 15.30	440	680	16	Skele.Expo	900	50	WTSkele2016
Skele.180.10.6	Skele	180	10	6	56	2.581	02:40:00	2017.01.18 15.30	440	680	16	NA	900	50	WTSkele2016
Skele.180.10.6	Skele	180	10	6	57	1.39	02:40:00	2017.01.18 15.30	440	680	16	NA	900	50	WTSkele2016
Skele.180.10.6	Skele	180	10	6	58	1.305	02:40:00	2017.01.18 15.30	440	680	16	NA	900	50	WTSkele2016
Skele.180.10.6	Skele	180	10	6	59	1.295	02:40:00	2017.01.18 15.30	440	680	16	NA	900	50	WTSkele2016
Skele.180.10.6	Skele	180	10	6	60	1.538	02:40:00	2017.01.18 15.30	440	680	16	NA	900	50	WTSkele2016
Skele.180.10.6	Skele	180	10	6	61	1.587	02:40:00	2017.01.18 15.30	440	680	16	NA	900	50	WTSkele2016
Skele.180.10.6	Skele	180	10	6	62	1.178	02:40:00	2017.01.18 15.30	440	680	16	NA	900	50	WTSkele2016
Skele.180.10.6	Skele	180	10	6	63	1.371	02:40:00	2017.01.18 15.30	440	680	16	NA	900	50	WTSkele2016
Skele.180.10.6	Skele	180	10	6	64	1.314	02:40:00	2017.01.18 15.30	440	680	16	NA	900	50	WTSkele2016
Skele.180.10.6	Skele	180	10	6	65	1.82	02:40:00	2017.01.18 15.30	440	680	16	NA	900	50	WTSkele2016
Skele.180.10.6	Skele	180	10	6	66	1.333	02:40:00	2017.01.18 15.30	440	680	16	NA	900	50	WTSkele2016
Skele.180.10.6	Skele	180	10	6	67	1.227	02:40:00	2017.01.18 15.30	440	680	16	NA	900	50	WTSkele2016
Skele.180.10.6	Skele	180	10	6	68	1.406	02:40:00	2017.01.18 15.30	440	680	16	NA	900	50	WTSkele2016
Skele.180.10.6	Skele	180	10	6	69	1.379	02:40:00	2017.01.18 15.30	440	680	16	NA	900	50	WTSkele2016
Skele.180.10.6	Skele	180	10	6	70	1.412	02:40:00	2017.01.18 15.30	440	680	16	NA	900	50	WTSkele2016
Skele.180.10.6	Skele	180	10	6	71	1.389	02:40:00	2017.01.18 15.30	440	680	16	NA	900	50	WTSkele2016
Skele.180.10.6	Skele	180	10	6	72	1.32	02:40:00	2017.01.18 15.30	440	680	16	NA	900	50	WTSkele2016
Skele.180.10.6	Skele	180	10	6	73	1.359	02:40:00	2017.01.18 15.30	440	680	16	NA	900	50	WTSkele2016
Skele.180.10.6	Skele	180	10	6	74	1.309	02:40:00	2017.01.18 15.30	440	680	16	NA	900	50	WTSkele2016
Skele.180.10.6	Skele	180	10	6	75	1.4	02:40:00	2017.01.18 15.30	440	680	16	NA	900	50	WTSkele2016
Skele.180.10.6	Skele	180	10	6	76	1.275	02:40:00	2017.01.18 15.30	440	680	16	NA	900	50	WTSkele2016
Skele.180.10.6	Skele	180	10	6	77	1.182	02:40:00	2017.01.18 15.30	440	680	16	NA	900	50	WTSkele2016
Skele.180.10.6	Skele	180	10	6	78	1.398	02:40:00	2017.01.18 15.30	440	680	16	NA	900	50	WTSkele2016
Skele.180.10.6	Skele	180	10	6	79	1.022	02:40:00	2017.01.18 15.30	440	680	16	NA	900	50	WTSkele2016
Skele.180.10.6	Skele	180	10	6	80	1.133	02:40:00	2017.01.18 15.30	440	680	16	NA	900	50	WTSkele2016
Skele.180.10.6	Skele	180	10	6	81	1.384	02:40:00	2017.01.18 15.30	440	680	16	NA	900	50	WTSkele2016
Skele.180.10.6	Skele	180	10	6	82	1.267	02:40:00	2017.01.18 15.30	440	680	16	NA	900	50	WTSkele2016
Skele.180.10.6	Skele	180	10	6	83	1.377	02:40:00	2017.01.18 15.30	440	680	16	NA	900	50	WTSkele2016
Skele.180.10.6	Skele	180	10	6	84	1.307	02:40:00	2017.01.18 15.30	440	680	16	NA	900	50	WTSkele2016
Skele.180.10.6	Skele	180	10	6	85	1.327	02:40:00	2017.01.18 15.30	440	680	16	NA	900	50	WTSkele2016
Skele.180.10.6	Skele	180	10	6	86	1.077	02:40:00	2017.01.18 15.30	440	680	16	NA	900	50	WTSkele2016
Skele.180.10.6	Skele	180	10	6	87	1.336	02:40:00	2017.01.18 15.30	440	680	16	NA	900	50	WTSkele2016
Skele.180.10.6	Skele	180	10	6	88	1.278	02:40:00	2017.01.18 15.30	440	680	16	NA	900	50	WTSkele2016
Skele.180.10.6	Skele	180	10	6	89	1.276	02:40:00	2017.01.18 15.30	440	680	16	NA	900	50	WTSkele2016
Skele.180.10.6	Skele	180	10	6	90	1.333	02:40:00	2017.01.18 15.30	440	680	16	NA	900	50	WTSkele2016
Skele.180.10.6	Skele	180	10	6	91	1.336	02:40:00	2017.01.18 15.30	440	680	16	NA	900	50	WTSkele2016
Skele.180.10.6	Skele	180	10	6	92	1.164	02:40:00	2017.01.18 15.30	440	680	16	NA	900	50	WTSkele2016
Skele.180.10.6	Skele	180	10	6	93	1.333	02:40:00	2017.01.18 15.30	440	680	16	NA	900	50	WTSkele2016
Skele.180.10.6	Skele	180	10	6	94	1.489	02:40:00	2017.01.18 15.30	440	680	16	NA	900	50	WTSkele2016
Skele.180.10.6	Skele	180	10	6	95	1.512	02:40:00	2017.01.18 15.30	440	680	16	NA	900	50	WTSkele2016
Skele.180.10.6	Skele	180	10	6	96	1.205	02:40:00	2017.01.18 15.30	440	680	16	NA	900	50	WTSkele2016
Skele.180.10.6	Skele	180	10	6	1	1.415	02:50:00	2017.01.18 15.30	440	680	16	NA	900	50	WTSkele2016
Skele.180.10.6	Skele	180	10	6	2	1.201	02:50:00	2017.01.18 15.30	440	680	16	NA	900	50	WTSkele2016
Skele.180.10.6	Skele	180	10	6	3	1.241	02:50:00	2017.01.18 15.30	440	680	16	NA	900	50	WTSkele2016
Skele.180.10.6	Skele	180	10	6	4	1.346	02:50:00	2017.01.18 15.30	440	680	16	NA	900	50	WTSkele2016
Skele.180.10.6	Skele	180	10	6	5	1.353	02:50:00	2017.01.18 15.30	440	680	16	NA	900	50	WTSkele2016
Skele.180.10.6	Skele	180	10	6	6	1.349	02:50:00	2017.01.18 15.30	440	680	16	NA	900	50	WTSkele2016
Skele.180.10.6	Skele	180	10	6	7	1.371	02:50:00	2017.01.18 15.30	440	680	16	NA	900	50	WTSkele2016
Skele.180.10.6	Skele	180	10	6	8	1.346	02:50:00	2017.01.18 15.30	440	680	16	NA	900	50	WTSkele2016
Skele.180.10.6	Skele	180	10	6	9	1.355	02:50:00	2017.01.18 15.30	440	680	16	NA	900	50	WTSkele2016
Skele.180.10.6	Skele	180	10	6	10	1.272	02:50:00	2017.01.18 15.30	440	680	16	NA	900	50	WTSkele2016
Skele.180.10.6	Skele	180	10	6	11	1.345	02:50:00	2017.01.18 15.30	440	680	16	NA	900	50	WTSkele2016
Skele.180.10.6	Skele	180	10	6	12	1.412	02:50:00	2017.01.18 15.30	440	680	16	NA	900	50	WTSkele2016
Skele.180.10.6	Skele	180	10	6	13	1.353	02:50:00	2017.01.18 15.30	440	680	16	NA	900	50	WTSkele2016
Skele.180.10.6	Skele	180	10	6	14	1.218	02:50:00	2017.01.18 15.30	440	680	16	NA	900	50	WTSkele2016
Skele.180.10.6	Skele	180	10	6	15	1.508	02:50:00	2017.01.18 15.30	440	680	16	NA	900	50	WTSkele2016
Skele.180.10.6	Skele	180	10	6	16	1.307	02:50:00	2017.01.18 15.30	440	680	16	NA	900	50	WTSkele2016
Skele.180.10.6	Skele	180	10	6	17	1.464	02:50:00	2017.01.18 15.30	440	680	16	NA	900	50	WTSkele2016
Skele.180.10.6	Skele	180	10	6	18	1.281	02:50:00	2017.01.18 15.30	440	680	16	NA	900	50	WTSkele2016
Skele.180.10.6	Skele	180	10	6	19	1.536	02:50:00	2017.01.18 15.30	440	680	16	NA	900	50	WTSkele2016
Skele.180.10.6	Skele	180	10	6	20	1.333	02:50:00	2017.01.18 15.30	440	680	16	NA	900	50	WTSkele2016
Skele.180.10.6	Skele	180	10	6	21	1.23	02:50:00	2017.01.18 15.30	440	680	16	NA	900	50	WTSkele2016
Skele.180.10.6	Skele	180	10	6	22	1.333	02:50:00	2017.01.18 15.30	440	680	16	NA	900	50	WTSkele2016
Skele.180.10.6	Skele	180	10	6	23	1.307	02:50:00	2017.01.18 15.30	440	680	16	NA	900	50	WTSkele2016
Skele.180.10.6	Skele	180	10	6	24	1.401	02:50:00	2017.01.18 15.30	440	680	16	NA	900	50	WTSkele2016
Skele.180.10.6	Skele	180	10	6	25	1.311	02:50:00	2017.01.18 15.30	440	680	16	NA	900	50	WTSkele2016
Skele.180.10.6	Skele	180	10	6	26	1.393	02:50:00	2017.01.18 15.30	440	680	16	NA	900	50	WTSkele2016
Skele.180.10.6	Skele	180	10	6	27	1.266	02:50:00	2017.01.18 15.30	440	680	16	NA	900	50	WTSkele2016
Skele.180.10.6	Skele	180	10	6	28	1.336	02:50:00	2017.01.18 15.30	440	680	16	NA	900	50	WTSkele2016
Skele.180.10.6	Skele	180	10	6	29	1.365	02:50:00	2017.01.18 15.30	440	680	16	NA	900	50	WTSkele2016
Skele.180.10.6	Skele	180	10	6	30	1.55	02:50:00	2017.01.18 15.30	440	680	16	NA	900	50	WTSkele2016
Skele.180.10.6	Skele	180	10	6	31	1.342	02:50:00	2017.01.18 15.30	440	680	16	NA	900	50	WTSkele2016
Skele.180.10.6	Skele	180	10	6	32	1.446	02:50:00	2017.01.18 15.30	440	680	16	NA	900	50	WTSkele2016
Skele.180.10.6	Skele	180	10	6	33	1.393	02:50:00	2017.01.18 15.30	440	680	16	NA	900	50	WTSkele2016
Skele.180.10.6	Skele	180	10	6	34	1.295	02:50:00	2017.01.18 15.30	440	680	16	NA	900	50	WTSkele2016
Skele.180.10.6	Skele	180	10	6	35	1.332	02:50:00	2017.01.18 15.30	440	680	16	NA	900	50	WTSkele2016
Skele.180.10.6	Skele	180	10	6	36	1.291	02:50:00	2017.01.18 15.30	440	680	16	NA	900	50	WTSkele2016
Skele.180.10.6	Skele	180	10	6	37	1.258	02:50:00	2017.01.18 15.30	440	680	16	NA	900	50	WTSkele2016
Skele.180.10.6	Skele	180	10	6	38	1.36	02:50:00	2017.01.18 15.30	440	680	16	NA	900	50	WTSkele2016
Skele.180.10.6	Skele	180	10	6	39	1.235	02:50:00	2017.01.18 15.30	440	680	16	NA	900	50	WTSkele2016
Skele.180.10.6	Skele	180	10	6	40	1.438	02:50:00	2017.01.18 15.30	440	680	16	NA	900	50	WTSkele2016
Skele.180.10.6	Skele	180	10	6	41	34.505	02:50:00	2017.01.18 15.30	440	680	16	NA	900	50	WTSkele2016
Skele.180.10.6	Skele	180	10	6	42	25.114	02:50:00	2017.01.18 15.30	440	680	16	NA	900	50	WTSkele2016
Skele.180.10.6	Skele	180	10	6	43	32.497	02:50:00	2017.01.18 15.30	440	680	16	NA	900	50	WTSkele2016
Skele.180.10.6	Skele	180	10	6	44	1.931	02:50:00	2017.01.18 15.30	440	680	16	NA	900	50	WTSkele2016
Skele.180.10.6	Skele	180	10	6	45	1.289	02:50:00	2017.01.18 15.30	440	680	16	NA	900	50	WTSkele2016
Skele.180.10.6	Skele	180	10	6	46	1.417	02:50:00	2017.01.18 15.30	440	680	16	NA	900	50	WTSkele2016
Skele.180.10.6	Skele	180	10	6	47	1.331	02:50:00	2017.01.18 15.30	440	680	16	NA	900	50	WTSkele2016
Skele.180.10.6	Skele	180	10	6	48	1.321	02:50:00	2017.01.18 15.30	440	680	16	NA	900	50	WTSkele2016
Skele.180.10.6	Skele	180	10	6	49	1.287	02:50:00	2017.01.18 15.30	440	680	16	NA	900	50	WTSkele2016
Skele.180.10.6	Skele	180	10	6	50	1.293	02:50:00	2017.01.18 15.30	440	680	16	NA	900	50	WTSkele2016
Skele.180.10.6	Skele	180	10	6	51	1.251	02:50:00	2017.01.18 15.30	440	680	16	NA	900	50	WTSkele2016
Skele.180.10.6	Skele	180	10	6	52	1.45	02:50:00	2017.01.18 15.30	440	680	16	NA	900	50	WTSkele2016
Skele.180.10.6	Skele	180	10	6	53	35.312	02:50:00	2017.01.18 15.30	440	680	16	Skele.Expo	900	50	WTSkele2016
Skele.180.10.6	Skele	180	10	6	54	16.452	02:50:00	2017.01.18 15.30	440	680	16	Skele.Expo	900	50	WTSkele2016
Skele.180.10.6	Skele	180	10	6	55	6.925	02:50:00	2017.01.18 15.30	440	680	16	Skele.Expo	900	50	WTSkele2016
Skele.180.10.6	Skele	180	10	6	56	2.404	02:50:00	2017.01.18 15.30	440	680	16	NA	900	50	WTSkele2016
Skele.180.10.6	Skele	180	10	6	57	1.295	02:50:00	2017.01.18 15.30	440	680	16	NA	900	50	WTSkele2016
Skele.180.10.6	Skele	180	10	6	58	1.431	02:50:00	2017.01.18 15.30	440	680	16	NA	900	50	WTSkele2016
Skele.180.10.6	Skele	180	10	6	59	1.345	02:50:00	2017.01.18 15.30	440	680	16	NA	900	50	WTSkele2016
Skele.180.10.6	Skele	180	10	6	60	1.352	02:50:00	2017.01.18 15.30	440	680	16	NA	900	50	WTSkele2016
Skele.180.10.6	Skele	180	10	6	61	1.429	02:50:00	2017.01.18 15.30	440	680	16	NA	900	50	WTSkele2016
Skele.180.10.6	Skele	180	10	6	62	1.392	02:50:00	2017.01.18 15.30	440	680	16	NA	900	50	WTSkele2016
Skele.180.10.6	Skele	180	10	6	63	1.396	02:50:00	2017.01.18 15.30	440	680	16	NA	900	50	WTSkele2016
Skele.180.10.6	Skele	180	10	6	64	1.546	02:50:00	2017.01.18 15.30	440	680	16	NA	900	50	WTSkele2016
Skele.180.10.6	Skele	180	10	6	65	1.62	02:50:00	2017.01.18 15.30	440	680	16	NA	900	50	WTSkele2016
Skele.180.10.6	Skele	180	10	6	66	1.376	02:50:00	2017.01.18 15.30	440	680	16	NA	900	50	WTSkele2016
Skele.180.10.6	Skele	180	10	6	67	1.25	02:50:00	2017.01.18 15.30	440	680	16	NA	900	50	WTSkele2016
Skele.180.10.6	Skele	180	10	6	68	1.396	02:50:00	2017.01.18 15.30	440	680	16	NA	900	50	WTSkele2016
Skele.180.10.6	Skele	180	10	6	69	1.271	02:50:00	2017.01.18 15.30	440	680	16	NA	900	50	WTSkele2016
Skele.180.10.6	Skele	180	10	6	70	1.338	02:50:00	2017.01.18 15.30	440	680	16	NA	900	50	WTSkele2016
Skele.180.10.6	Skele	180	10	6	71	1.047	02:50:00	2017.01.18 15.30	440	680	16	NA	900	50	WTSkele2016
Skele.180.10.6	Skele	180	10	6	72	1.341	02:50:00	2017.01.18 15.30	440	680	16	NA	900	50	WTSkele2016
Skele.180.10.6	Skele	180	10	6	73	1.298	02:50:00	2017.01.18 15.30	440	680	16	NA	900	50	WTSkele2016
Skele.180.10.6	Skele	180	10	6	74	1.295	02:50:00	2017.01.18 15.30	440	680	16	NA	900	50	WTSkele2016
Skele.180.10.6	Skele	180	10	6	75	1.116	02:50:00	2017.01.18 15.30	440	680	16	NA	900	50	WTSkele2016
Skele.180.10.6	Skele	180	10	6	76	1.288	02:50:00	2017.01.18 15.30	440	680	16	NA	900	50	WTSkele2016
Skele.180.10.6	Skele	180	10	6	77	1.42	02:50:00	2017.01.18 15.30	440	680	16	NA	900	50	WTSkele2016
Skele.180.10.6	Skele	180	10	6	78	1.355	02:50:00	2017.01.18 15.30	440	680	16	NA	900	50	WTSkele2016
Skele.180.10.6	Skele	180	10	6	79	1.196	02:50:00	2017.01.18 15.30	440	680	16	NA	900	50	WTSkele2016
Skele.180.10.6	Skele	180	10	6	80	1.358	02:50:00	2017.01.18 15.30	440	680	16	NA	900	50	WTSkele2016
Skele.180.10.6	Skele	180	10	6	81	1.32	02:50:00	2017.01.18 15.30	440	680	16	NA	900	50	WTSkele2016
Skele.180.10.6	Skele	180	10	6	82	1.247	02:50:00	2017.01.18 15.30	440	680	16	NA	900	50	WTSkele2016
Skele.180.10.6	Skele	180	10	6	83	1.515	02:50:00	2017.01.18 15.30	440	680	16	NA	900	50	WTSkele2016
Skele.180.10.6	Skele	180	10	6	84	1.254	02:50:00	2017.01.18 15.30	440	680	16	NA	900	50	WTSkele2016
Skele.180.10.6	Skele	180	10	6	85	1.213	02:50:00	2017.01.18 15.30	440	680	16	NA	900	50	WTSkele2016
Skele.180.10.6	Skele	180	10	6	86	1.362	02:50:00	2017.01.18 15.30	440	680	16	NA	900	50	WTSkele2016
Skele.180.10.6	Skele	180	10	6	87	1.412	02:50:00	2017.01.18 15.30	440	680	16	NA	900	50	WTSkele2016
Skele.180.10.6	Skele	180	10	6	88	1.322	02:50:00	2017.01.18 15.30	440	680	16	NA	900	50	WTSkele2016
Skele.180.10.6	Skele	180	10	6	89	1.409	02:50:00	2017.01.18 15.30	440	680	16	NA	900	50	WTSkele2016
Skele.180.10.6	Skele	180	10	6	90	1.271	02:50:00	2017.01.18 15.30	440	680	16	NA	900	50	WTSkele2016
Skele.180.10.6	Skele	180	10	6	91	1.277	02:50:00	2017.01.18 15.30	440	680	16	NA	900	50	WTSkele2016
Skele.180.10.6	Skele	180	10	6	92	1.268	02:50:00	2017.01.18 15.30	440	680	16	NA	900	50	WTSkele2016
Skele.180.10.6	Skele	180	10	6	93	1.177	02:50:00	2017.01.18 15.30	440	680	16	NA	900	50	WTSkele2016
Skele.180.10.6	Skele	180	10	6	94	1.308	02:50:00	2017.01.18 15.30	440	680	16	NA	900	50	WTSkele2016
Skele.180.10.6	Skele	180	10	6	95	1.29	02:50:00	2017.01.18 15.30	440	680	16	NA	900	50	WTSkele2016
Skele.180.10.6	Skele	180	10	6	96	1.481	02:50:00	2017.01.18 15.30	440	680	16	NA	900	50	WTSkele2016
Skele.180.10.6	Skele	180	10	6	1	1.435	03:00:00	2017.01.18 15.30	440	680	16	NA	900	50	WTSkele2016
Skele.180.10.6	Skele	180	10	6	2	1.215	03:00:00	2017.01.18 15.30	440	680	16	NA	900	50	WTSkele2016
Skele.180.10.6	Skele	180	10	6	3	1.299	03:00:00	2017.01.18 15.30	440	680	16	NA	900	50	WTSkele2016
Skele.180.10.6	Skele	180	10	6	4	1.183	03:00:00	2017.01.18 15.30	440	680	16	NA	900	50	WTSkele2016
Skele.180.10.6	Skele	180	10	6	5	1.265	03:00:00	2017.01.18 15.30	440	680	16	NA	900	50	WTSkele2016
Skele.180.10.6	Skele	180	10	6	6	1.32	03:00:00	2017.01.18 15.30	440	680	16	NA	900	50	WTSkele2016
Skele.180.10.6	Skele	180	10	6	7	1.355	03:00:00	2017.01.18 15.30	440	680	16	NA	900	50	WTSkele2016
Skele.180.10.6	Skele	180	10	6	8	1.343	03:00:00	2017.01.18 15.30	440	680	16	NA	900	50	WTSkele2016
Skele.180.10.6	Skele	180	10	6	9	1.321	03:00:00	2017.01.18 15.30	440	680	16	NA	900	50	WTSkele2016
Skele.180.10.6	Skele	180	10	6	10	1.209	03:00:00	2017.01.18 15.30	440	680	16	NA	900	50	WTSkele2016
Skele.180.10.6	Skele	180	10	6	11	1.375	03:00:00	2017.01.18 15.30	440	680	16	NA	900	50	WTSkele2016
Skele.180.10.6	Skele	180	10	6	12	1.497	03:00:00	2017.01.18 15.30	440	680	16	NA	900	50	WTSkele2016
Skele.180.10.6	Skele	180	10	6	13	1.677	03:00:00	2017.01.18 15.30	440	680	16	NA	900	50	WTSkele2016
Skele.180.10.6	Skele	180	10	6	14	1.224	03:00:00	2017.01.18 15.30	440	680	16	NA	900	50	WTSkele2016
Skele.180.10.6	Skele	180	10	6	15	1.32	03:00:00	2017.01.18 15.30	440	680	16	NA	900	50	WTSkele2016
Skele.180.10.6	Skele	180	10	6	16	1.477	03:00:00	2017.01.18 15.30	440	680	16	NA	900	50	WTSkele2016
Skele.180.10.6	Skele	180	10	6	17	1.38	03:00:00	2017.01.18 15.30	440	680	16	NA	900	50	WTSkele2016
Skele.180.10.6	Skele	180	10	6	18	1.259	03:00:00	2017.01.18 15.30	440	680	16	NA	900	50	WTSkele2016
Skele.180.10.6	Skele	180	10	6	19	1.239	03:00:00	2017.01.18 15.30	440	680	16	NA	900	50	WTSkele2016
Skele.180.10.6	Skele	180	10	6	20	1.478	03:00:00	2017.01.18 15.30	440	680	16	NA	900	50	WTSkele2016
Skele.180.10.6	Skele	180	10	6	21	1.398	03:00:00	2017.01.18 15.30	440	680	16	NA	900	50	WTSkele2016
Skele.180.10.6	Skele	180	10	6	22	1.336	03:00:00	2017.01.18 15.30	440	680	16	NA	900	50	WTSkele2016
Skele.180.10.6	Skele	180	10	6	23	1.348	03:00:00	2017.01.18 15.30	440	680	16	NA	900	50	WTSkele2016
Skele.180.10.6	Skele	180	10	6	24	1.464	03:00:00	2017.01.18 15.30	440	680	16	NA	900	50	WTSkele2016
Skele.180.10.6	Skele	180	10	6	25	1.357	03:00:00	2017.01.18 15.30	440	680	16	NA	900	50	WTSkele2016
Skele.180.10.6	Skele	180	10	6	26	1.379	03:00:00	2017.01.18 15.30	440	680	16	NA	900	50	WTSkele2016
Skele.180.10.6	Skele	180	10	6	27	1.316	03:00:00	2017.01.18 15.30	440	680	16	NA	900	50	WTSkele2016
Skele.180.10.6	Skele	180	10	6	28	1.347	03:00:00	2017.01.18 15.30	440	680	16	NA	900	50	WTSkele2016
Skele.180.10.6	Skele	180	10	6	29	1.3	03:00:00	2017.01.18 15.30	440	680	16	NA	900	50	WTSkele2016
Skele.180.10.6	Skele	180	10	6	30	1.371	03:00:00	2017.01.18 15.30	440	680	16	NA	900	50	WTSkele2016
Skele.180.10.6	Skele	180	10	6	31	1.37	03:00:00	2017.01.18 15.30	440	680	16	NA	900	50	WTSkele2016
Skele.180.10.6	Skele	180	10	6	32	1.515	03:00:00	2017.01.18 15.30	440	680	16	NA	900	50	WTSkele2016
Skele.180.10.6	Skele	180	10	6	33	1.335	03:00:00	2017.01.18 15.30	440	680	16	NA	900	50	WTSkele2016
Skele.180.10.6	Skele	180	10	6	34	1.256	03:00:00	2017.01.18 15.30	440	680	16	NA	900	50	WTSkele2016
Skele.180.10.6	Skele	180	10	6	35	1.404	03:00:00	2017.01.18 15.30	440	680	16	NA	900	50	WTSkele2016
Skele.180.10.6	Skele	180	10	6	36	1.597	03:00:00	2017.01.18 15.30	440	680	16	NA	900	50	WTSkele2016
Skele.180.10.6	Skele	180	10	6	37	1.155	03:00:00	2017.01.18 15.30	440	680	16	NA	900	50	WTSkele2016
Skele.180.10.6	Skele	180	10	6	38	1.202	03:00:00	2017.01.18 15.30	440	680	16	NA	900	50	WTSkele2016
Skele.180.10.6	Skele	180	10	6	39	1.305	03:00:00	2017.01.18 15.30	440	680	16	NA	900	50	WTSkele2016
Skele.180.10.6	Skele	180	10	6	40	1.342	03:00:00	2017.01.18 15.30	440	680	16	NA	900	50	WTSkele2016
Skele.180.10.6	Skele	180	10	6	41	34.809	03:00:00	2017.01.18 15.30	440	680	16	NA	900	50	WTSkele2016
Skele.180.10.6	Skele	180	10	6	42	24.35	03:00:00	2017.01.18 15.30	440	680	16	NA	900	50	WTSkele2016
Skele.180.10.6	Skele	180	10	6	43	32.696	03:00:00	2017.01.18 15.30	440	680	16	NA	900	50	WTSkele2016
Skele.180.10.6	Skele	180	10	6	44	2.056	03:00:00	2017.01.18 15.30	440	680	16	NA	900	50	WTSkele2016
Skele.180.10.6	Skele	180	10	6	45	1.451	03:00:00	2017.01.18 15.30	440	680	16	NA	900	50	WTSkele2016
Skele.180.10.6	Skele	180	10	6	46	1.398	03:00:00	2017.01.18 15.30	440	680	16	NA	900	50	WTSkele2016
Skele.180.10.6	Skele	180	10	6	47	1.426	03:00:00	2017.01.18 15.30	440	680	16	NA	900	50	WTSkele2016
Skele.180.10.6	Skele	180	10	6	48	1.387	03:00:00	2017.01.18 15.30	440	680	16	NA	900	50	WTSkele2016
Skele.180.10.6	Skele	180	10	6	49	1.299	03:00:00	2017.01.18 15.30	440	680	16	NA	900	50	WTSkele2016
Skele.180.10.6	Skele	180	10	6	50	1.403	03:00:00	2017.01.18 15.30	440	680	16	NA	900	50	WTSkele2016
Skele.180.10.6	Skele	180	10	6	51	1.269	03:00:00	2017.01.18 15.30	440	680	16	NA	900	50	WTSkele2016
Skele.180.10.6	Skele	180	10	6	52	1.315	03:00:00	2017.01.18 15.30	440	680	16	NA	900	50	WTSkele2016
Skele.180.10.6	Skele	180	10	6	53	34.896	03:00:00	2017.01.18 15.30	440	680	16	Skele.Expo	900	50	WTSkele2016
Skele.180.10.6	Skele	180	10	6	54	14.362	03:00:00	2017.01.18 15.30	440	680	16	Skele.Expo	900	50	WTSkele2016
Skele.180.10.6	Skele	180	10	6	55	6.337	03:00:00	2017.01.18 15.30	440	680	16	Skele.Expo	900	50	WTSkele2016
Skele.180.10.6	Skele	180	10	6	56	2.503	03:00:00	2017.01.18 15.30	440	680	16	NA	900	50	WTSkele2016
Skele.180.10.6	Skele	180	10	6	57	1.282	03:00:00	2017.01.18 15.30	440	680	16	NA	900	50	WTSkele2016
Skele.180.10.6	Skele	180	10	6	58	1.298	03:00:00	2017.01.18 15.30	440	680	16	NA	900	50	WTSkele2016
Skele.180.10.6	Skele	180	10	6	59	1.288	03:00:00	2017.01.18 15.30	440	680	16	NA	900	50	WTSkele2016
Skele.180.10.6	Skele	180	10	6	60	1.507	03:00:00	2017.01.18 15.30	440	680	16	NA	900	50	WTSkele2016
Skele.180.10.6	Skele	180	10	6	61	1.643	03:00:00	2017.01.18 15.30	440	680	16	NA	900	50	WTSkele2016
Skele.180.10.6	Skele	180	10	6	62	1.267	03:00:00	2017.01.18 15.30	440	680	16	NA	900	50	WTSkele2016
Skele.180.10.6	Skele	180	10	6	63	1.335	03:00:00	2017.01.18 15.30	440	680	16	NA	900	50	WTSkele2016
Skele.180.10.6	Skele	180	10	6	64	1.369	03:00:00	2017.01.18 15.30	440	680	16	NA	900	50	WTSkele2016
Skele.180.10.6	Skele	180	10	6	65	1.765	03:00:00	2017.01.18 15.30	440	680	16	NA	900	50	WTSkele2016
Skele.180.10.6	Skele	180	10	6	66	1.356	03:00:00	2017.01.18 15.30	440	680	16	NA	900	50	WTSkele2016
Skele.180.10.6	Skele	180	10	6	67	1.415	03:00:00	2017.01.18 15.30	440	680	16	NA	900	50	WTSkele2016
Skele.180.10.6	Skele	180	10	6	68	1.511	03:00:00	2017.01.18 15.30	440	680	16	NA	900	50	WTSkele2016
Skele.180.10.6	Skele	180	10	6	69	1.255	03:00:00	2017.01.18 15.30	440	680	16	NA	900	50	WTSkele2016
Skele.180.10.6	Skele	180	10	6	70	1.606	03:00:00	2017.01.18 15.30	440	680	16	NA	900	50	WTSkele2016
Skele.180.10.6	Skele	180	10	6	71	1.326	03:00:00	2017.01.18 15.30	440	680	16	NA	900	50	WTSkele2016
Skele.180.10.6	Skele	180	10	6	72	1.437	03:00:00	2017.01.18 15.30	440	680	16	NA	900	50	WTSkele2016
Skele.180.10.6	Skele	180	10	6	73	1.369	03:00:00	2017.01.18 15.30	440	680	16	NA	900	50	WTSkele2016
Skele.180.10.6	Skele	180	10	6	74	1.266	03:00:00	2017.01.18 15.30	440	680	16	NA	900	50	WTSkele2016
Skele.180.10.6	Skele	180	10	6	75	1.25	03:00:00	2017.01.18 15.30	440	680	16	NA	900	50	WTSkele2016
Skele.180.10.6	Skele	180	10	6	76	1.303	03:00:00	2017.01.18 15.30	440	680	16	NA	900	50	WTSkele2016
Skele.180.10.6	Skele	180	10	6	77	1.197	03:00:00	2017.01.18 15.30	440	680	16	NA	900	50	WTSkele2016
Skele.180.10.6	Skele	180	10	6	78	1.424	03:00:00	2017.01.18 15.30	440	680	16	NA	900	50	WTSkele2016
Skele.180.10.6	Skele	180	10	6	79	1.233	03:00:00	2017.01.18 15.30	440	680	16	NA	900	50	WTSkele2016
Skele.180.10.6	Skele	180	10	6	80	1.223	03:00:00	2017.01.18 15.30	440	680	16	NA	900	50	WTSkele2016
Skele.180.10.6	Skele	180	10	6	81	1.408	03:00:00	2017.01.18 15.30	440	680	16	NA	900	50	WTSkele2016
Skele.180.10.6	Skele	180	10	6	82	1.248	03:00:00	2017.01.18 15.30	440	680	16	NA	900	50	WTSkele2016
Skele.180.10.6	Skele	180	10	6	83	1.405	03:00:00	2017.01.18 15.30	440	680	16	NA	900	50	WTSkele2016
Skele.180.10.6	Skele	180	10	6	84	1.438	03:00:00	2017.01.18 15.30	440	680	16	NA	900	50	WTSkele2016
Skele.180.10.6	Skele	180	10	6	85	1.481	03:00:00	2017.01.18 15.30	440	680	16	NA	900	50	WTSkele2016
Skele.180.10.6	Skele	180	10	6	86	1.455	03:00:00	2017.01.18 15.30	440	680	16	NA	900	50	WTSkele2016
Skele.180.10.6	Skele	180	10	6	87	1.311	03:00:00	2017.01.18 15.30	440	680	16	NA	900	50	WTSkele2016
Skele.180.10.6	Skele	180	10	6	88	1.447	03:00:00	2017.01.18 15.30	440	680	16	NA	900	50	WTSkele2016
Skele.180.10.6	Skele	180	10	6	89	1.098	03:00:00	2017.01.18 15.30	440	680	16	NA	900	50	WTSkele2016
Skele.180.10.6	Skele	180	10	6	90	1.272	03:00:00	2017.01.18 15.30	440	680	16	NA	900	50	WTSkele2016
Skele.180.10.6	Skele	180	10	6	91	1.098	03:00:00	2017.01.18 15.30	440	680	16	NA	900	50	WTSkele2016
Skele.180.10.6	Skele	180	10	6	92	1.316	03:00:00	2017.01.18 15.30	440	680	16	NA	900	50	WTSkele2016
Skele.180.10.6	Skele	180	10	6	93	1.264	03:00:00	2017.01.18 15.30	440	680	16	NA	900	50	WTSkele2016
Skele.180.10.6	Skele	180	10	6	94	1.346	03:00:00	2017.01.18 15.30	440	680	16	NA	900	50	WTSkele2016
Skele.180.10.6	Skele	180	10	6	95	1.234	03:00:00	2017.01.18 15.30	440	680	16	NA	900	50	WTSkele2016
Skele.180.10.6	Skele	180	10	6	96	1.442	03:00:00	2017.01.18 15.30	440	680	16	NA	900	50	WTSkele2016
Skele.180.10.7	Skele	180	10	7	1	1.331	00:00:00	2017.01.25 20.00	440	680	16	NA	900	50	WTSkele2016
Skele.180.10.7	Skele	180	10	7	2	1.383	00:00:00	2017.01.25 20.00	440	680	16	NA	900	50	WTSkele2016
Skele.180.10.7	Skele	180	10	7	3	1.306	00:00:00	2017.01.25 20.00	440	680	16	NA	900	50	WTSkele2016
Skele.180.10.7	Skele	180	10	7	4	1.2	00:00:00	2017.01.25 20.00	440	680	16	NA	900	50	WTSkele2016
Skele.180.10.7	Skele	180	10	7	5	1.202	00:00:00	2017.01.25 20.00	440	680	16	NA	900	50	WTSkele2016
Skele.180.10.7	Skele	180	10	7	6	1.49	00:00:00	2017.01.25 20.00	440	680	16	NA	900	50	WTSkele2016
Skele.180.10.7	Skele	180	10	7	7	1.343	00:00:00	2017.01.25 20.00	440	680	16	NA	900	50	WTSkele2016
Skele.180.10.7	Skele	180	10	7	8	1.195	00:00:00	2017.01.25 20.00	440	680	16	NA	900	50	WTSkele2016
Skele.180.10.7	Skele	180	10	7	9	1.598	00:00:00	2017.01.25 20.00	440	680	16	NA	900	50	WTSkele2016
Skele.180.10.7	Skele	180	10	7	10	1.417	00:00:00	2017.01.25 20.00	440	680	16	NA	900	50	WTSkele2016
Skele.180.10.7	Skele	180	10	7	11	1.489	00:00:00	2017.01.25 20.00	440	680	16	NA	900	50	WTSkele2016
Skele.180.10.7	Skele	180	10	7	12	1.394	00:00:00	2017.01.25 20.00	440	680	16	NA	900	50	WTSkele2016
Skele.180.10.7	Skele	180	10	7	13	1.447	00:00:00	2017.01.25 20.00	440	680	16	NA	900	50	WTSkele2016
Skele.180.10.7	Skele	180	10	7	14	1.41	00:00:00	2017.01.25 20.00	440	680	16	NA	900	50	WTSkele2016
Skele.180.10.7	Skele	180	10	7	15	1.457	00:00:00	2017.01.25 20.00	440	680	16	NA	900	50	WTSkele2016
Skele.180.10.7	Skele	180	10	7	16	1.131	00:00:00	2017.01.25 20.00	440	680	16	NA	900	50	WTSkele2016
Skele.180.10.7	Skele	180	10	7	17	1.325	00:00:00	2017.01.25 20.00	440	680	16	NA	900	50	WTSkele2016
Skele.180.10.7	Skele	180	10	7	18	1.454	00:00:00	2017.01.25 20.00	440	680	16	NA	900	50	WTSkele2016
Skele.180.10.7	Skele	180	10	7	19	1.442	00:00:00	2017.01.25 20.00	440	680	16	NA	900	50	WTSkele2016
Skele.180.10.7	Skele	180	10	7	20	1.543	00:00:00	2017.01.25 20.00	440	680	16	NA	900	50	WTSkele2016
Skele.180.10.7	Skele	180	10	7	21	1.579	00:00:00	2017.01.25 20.00	440	680	16	NA	900	50	WTSkele2016
Skele.180.10.7	Skele	180	10	7	22	1.411	00:00:00	2017.01.25 20.00	440	680	16	NA	900	50	WTSkele2016
Skele.180.10.7	Skele	180	10	7	23	1.419	00:00:00	2017.01.25 20.00	440	680	16	NA	900	50	WTSkele2016
Skele.180.10.7	Skele	180	10	7	24	1.344	00:00:00	2017.01.25 20.00	440	680	16	NA	900	50	WTSkele2016
Skele.180.10.7	Skele	180	10	7	25	1.424	00:00:00	2017.01.25 20.00	440	680	16	NA	900	50	WTSkele2016
Skele.180.10.7	Skele	180	10	7	26	1.109	00:00:00	2017.01.25 20.00	440	680	16	NA	900	50	WTSkele2016
Skele.180.10.7	Skele	180	10	7	27	1.335	00:00:00	2017.01.25 20.00	440	680	16	NA	900	50	WTSkele2016
Skele.180.10.7	Skele	180	10	7	28	1.481	00:00:00	2017.01.25 20.00	440	680	16	NA	900	50	WTSkele2016
Skele.180.10.7	Skele	180	10	7	29	1.539	00:00:00	2017.01.25 20.00	440	680	16	NA	900	50	WTSkele2016
Skele.180.10.7	Skele	180	10	7	30	1.277	00:00:00	2017.01.25 20.00	440	680	16	NA	900	50	WTSkele2016
Skele.180.10.7	Skele	180	10	7	31	1.567	00:00:00	2017.01.25 20.00	440	680	16	NA	900	50	WTSkele2016
Skele.180.10.7	Skele	180	10	7	32	1.492	00:00:00	2017.01.25 20.00	440	680	16	NA	900	50	WTSkele2016
Skele.180.10.7	Skele	180	10	7	33	1.338	00:00:00	2017.01.25 20.00	440	680	16	NA	900	50	WTSkele2016
Skele.180.10.7	Skele	180	10	7	34	1.437	00:00:00	2017.01.25 20.00	440	680	16	NA	900	50	WTSkele2016
Skele.180.10.7	Skele	180	10	7	35	1.964	00:00:00	2017.01.25 20.00	440	680	16	NA	900	50	WTSkele2016
Skele.180.10.7	Skele	180	10	7	36	1.391	00:00:00	2017.01.25 20.00	440	680	16	NA	900	50	WTSkele2016
Skele.180.10.7	Skele	180	10	7	37	1.26	00:00:00	2017.01.25 20.00	440	680	16	NA	900	50	WTSkele2016
Skele.180.10.7	Skele	180	10	7	38	1.548	00:00:00	2017.01.25 20.00	440	680	16	NA	900	50	WTSkele2016
Skele.180.10.7	Skele	180	10	7	39	1.478	00:00:00	2017.01.25 20.00	440	680	16	NA	900	50	WTSkele2016
Skele.180.10.7	Skele	180	10	7	40	1.385	00:00:00	2017.01.25 20.00	440	680	16	NA	900	50	WTSkele2016
Skele.180.10.7	Skele	180	10	7	41	174.535	00:00:00	2017.01.25 20.00	440	680	16	NA	900	50	WTSkele2016
Skele.180.10.7	Skele	180	10	7	42	165.424	00:00:00	2017.01.25 20.00	440	680	16	NA	900	50	WTSkele2016
Skele.180.10.7	Skele	180	10	7	43	204.191	00:00:00	2017.01.25 20.00	440	680	16	NA	900	50	WTSkele2016
Skele.180.10.7	Skele	180	10	7	44	2.021	00:00:00	2017.01.25 20.00	440	680	16	NA	900	50	WTSkele2016
Skele.180.10.7	Skele	180	10	7	45	1.395	00:00:00	2017.01.25 20.00	440	680	16	NA	900	50	WTSkele2016
Skele.180.10.7	Skele	180	10	7	46	1.367	00:00:00	2017.01.25 20.00	440	680	16	NA	900	50	WTSkele2016
Skele.180.10.7	Skele	180	10	7	47	1.388	00:00:00	2017.01.25 20.00	440	680	16	NA	900	50	WTSkele2016
Skele.180.10.7	Skele	180	10	7	48	1.342	00:00:00	2017.01.25 20.00	440	680	16	NA	900	50	WTSkele2016
Skele.180.10.7	Skele	180	10	7	49	1.56	00:00:00	2017.01.25 20.00	440	680	16	NA	900	50	WTSkele2016
Skele.180.10.7	Skele	180	10	7	50	1.171	00:00:00	2017.01.25 20.00	440	680	16	NA	900	50	WTSkele2016
Skele.180.10.7	Skele	180	10	7	51	1.419	00:00:00	2017.01.25 20.00	440	680	16	NA	900	50	WTSkele2016
Skele.180.10.7	Skele	180	10	7	52	1.399	00:00:00	2017.01.25 20.00	440	680	16	NA	900	50	WTSkele2016
Skele.180.10.7	Skele	180	10	7	53	287.201	00:00:00	2017.01.25 20.00	440	680	16	Skele.Stat	900	50	WTSkele2016
Skele.180.10.7	Skele	180	10	7	54	311.706	00:00:00	2017.01.25 20.00	440	680	16	Skele.Stat	900	50	WTSkele2016
Skele.180.10.7	Skele	180	10	7	55	349.381	00:00:00	2017.01.25 20.00	440	680	16	Skele.Stat	900	50	WTSkele2016
Skele.180.10.7	Skele	180	10	7	56	3.853	00:00:00	2017.01.25 20.00	440	680	16	NA	900	50	WTSkele2016
Skele.180.10.7	Skele	180	10	7	57	1.8	00:00:00	2017.01.25 20.00	440	680	16	NA	900	50	WTSkele2016
Skele.180.10.7	Skele	180	10	7	58	1.366	00:00:00	2017.01.25 20.00	440	680	16	NA	900	50	WTSkele2016
Skele.180.10.7	Skele	180	10	7	59	1.353	00:00:00	2017.01.25 20.00	440	680	16	NA	900	50	WTSkele2016
Skele.180.10.7	Skele	180	10	7	60	1.453	00:00:00	2017.01.25 20.00	440	680	16	NA	900	50	WTSkele2016
Skele.180.10.7	Skele	180	10	7	61	1.452	00:00:00	2017.01.25 20.00	440	680	16	NA	900	50	WTSkele2016
Skele.180.10.7	Skele	180	10	7	62	1.161	00:00:00	2017.01.25 20.00	440	680	16	NA	900	50	WTSkele2016
Skele.180.10.7	Skele	180	10	7	63	1.299	00:00:00	2017.01.25 20.00	440	680	16	NA	900	50	WTSkele2016
Skele.180.10.7	Skele	180	10	7	64	1.256	00:00:00	2017.01.25 20.00	440	680	16	NA	900	50	WTSkele2016
Skele.180.10.7	Skele	180	10	7	65	1.448	00:00:00	2017.01.25 20.00	440	680	16	NA	900	50	WTSkele2016
Skele.180.10.7	Skele	180	10	7	66	1.467	00:00:00	2017.01.25 20.00	440	680	16	NA	900	50	WTSkele2016
Skele.180.10.7	Skele	180	10	7	67	1.419	00:00:00	2017.01.25 20.00	440	680	16	NA	900	50	WTSkele2016
Skele.180.10.7	Skele	180	10	7	68	1.448	00:00:00	2017.01.25 20.00	440	680	16	NA	900	50	WTSkele2016
Skele.180.10.7	Skele	180	10	7	69	1.68	00:00:00	2017.01.25 20.00	440	680	16	NA	900	50	WTSkele2016
Skele.180.10.7	Skele	180	10	7	70	1.286	00:00:00	2017.01.25 20.00	440	680	16	NA	900	50	WTSkele2016
Skele.180.10.7	Skele	180	10	7	71	1.203	00:00:00	2017.01.25 20.00	440	680	16	NA	900	50	WTSkele2016
Skele.180.10.7	Skele	180	10	7	72	1.294	00:00:00	2017.01.25 20.00	440	680	16	NA	900	50	WTSkele2016
Skele.180.10.7	Skele	180	10	7	73	1.303	00:00:00	2017.01.25 20.00	440	680	16	NA	900	50	WTSkele2016
Skele.180.10.7	Skele	180	10	7	74	1.489	00:00:00	2017.01.25 20.00	440	680	16	NA	900	50	WTSkele2016
Skele.180.10.7	Skele	180	10	7	75	1.388	00:00:00	2017.01.25 20.00	440	680	16	NA	900	50	WTSkele2016
Skele.180.10.7	Skele	180	10	7	76	1.264	00:00:00	2017.01.25 20.00	440	680	16	NA	900	50	WTSkele2016
Skele.180.10.7	Skele	180	10	7	77	1.273	00:00:00	2017.01.25 20.00	440	680	16	NA	900	50	WTSkele2016
Skele.180.10.7	Skele	180	10	7	78	1.362	00:00:00	2017.01.25 20.00	440	680	16	NA	900	50	WTSkele2016
Skele.180.10.7	Skele	180	10	7	79	1.446	00:00:00	2017.01.25 20.00	440	680	16	NA	900	50	WTSkele2016
Skele.180.10.7	Skele	180	10	7	80	1.51	00:00:00	2017.01.25 20.00	440	680	16	NA	900	50	WTSkele2016
Skele.180.10.7	Skele	180	10	7	81	1.297	00:00:00	2017.01.25 20.00	440	680	16	NA	900	50	WTSkele2016
Skele.180.10.7	Skele	180	10	7	82	1.521	00:00:00	2017.01.25 20.00	440	680	16	NA	900	50	WTSkele2016
Skele.180.10.7	Skele	180	10	7	83	1.493	00:00:00	2017.01.25 20.00	440	680	16	NA	900	50	WTSkele2016
Skele.180.10.7	Skele	180	10	7	84	1.358	00:00:00	2017.01.25 20.00	440	680	16	NA	900	50	WTSkele2016
Skele.180.10.7	Skele	180	10	7	85	1.299	00:00:00	2017.01.25 20.00	440	680	16	NA	900	50	WTSkele2016
Skele.180.10.7	Skele	180	10	7	86	1.413	00:00:00	2017.01.25 20.00	440	680	16	NA	900	50	WTSkele2016
Skele.180.10.7	Skele	180	10	7	87	1.255	00:00:00	2017.01.25 20.00	440	680	16	NA	900	50	WTSkele2016
Skele.180.10.7	Skele	180	10	7	88	1.157	00:00:00	2017.01.25 20.00	440	680	16	NA	900	50	WTSkele2016
Skele.180.10.7	Skele	180	10	7	89	1.322	00:00:00	2017.01.25 20.00	440	680	16	NA	900	50	WTSkele2016
Skele.180.10.7	Skele	180	10	7	90	1.275	00:00:00	2017.01.25 20.00	440	680	16	NA	900	50	WTSkele2016
Skele.180.10.7	Skele	180	10	7	91	1.46	00:00:00	2017.01.25 20.00	440	680	16	NA	900	50	WTSkele2016
Skele.180.10.7	Skele	180	10	7	92	1.18	00:00:00	2017.01.25 20.00	440	680	16	NA	900	50	WTSkele2016
Skele.180.10.7	Skele	180	10	7	93	1.197	00:00:00	2017.01.25 20.00	440	680	16	NA	900	50	WTSkele2016
Skele.180.10.7	Skele	180	10	7	94	1.355	00:00:00	2017.01.25 20.00	440	680	16	NA	900	50	WTSkele2016
Skele.180.10.7	Skele	180	10	7	95	1.463	00:00:00	2017.01.25 20.00	440	680	16	NA	900	50	WTSkele2016
Skele.180.10.7	Skele	180	10	7	96	1.307	00:00:00	2017.01.25 20.00	440	680	16	NA	900	50	WTSkele2016
Skele.180.10.7	Skele	180	10	7	1	1.36	00:10:00	2017.01.25 20.00	440	680	16	NA	900	50	WTSkele2016
Skele.180.10.7	Skele	180	10	7	2	1.288	00:10:00	2017.01.25 20.00	440	680	16	NA	900	50	WTSkele2016
Skele.180.10.7	Skele	180	10	7	3	1.28	00:10:00	2017.01.25 20.00	440	680	16	NA	900	50	WTSkele2016
Skele.180.10.7	Skele	180	10	7	4	1.431	00:10:00	2017.01.25 20.00	440	680	16	NA	900	50	WTSkele2016
Skele.180.10.7	Skele	180	10	7	5	1.288	00:10:00	2017.01.25 20.00	440	680	16	NA	900	50	WTSkele2016
Skele.180.10.7	Skele	180	10	7	6	1.23	00:10:00	2017.01.25 20.00	440	680	16	NA	900	50	WTSkele2016
Skele.180.10.7	Skele	180	10	7	7	1.416	00:10:00	2017.01.25 20.00	440	680	16	NA	900	50	WTSkele2016
Skele.180.10.7	Skele	180	10	7	8	1.389	00:10:00	2017.01.25 20.00	440	680	16	NA	900	50	WTSkele2016
Skele.180.10.7	Skele	180	10	7	9	1.583	00:10:00	2017.01.25 20.00	440	680	16	NA	900	50	WTSkele2016
Skele.180.10.7	Skele	180	10	7	10	1.277	00:10:00	2017.01.25 20.00	440	680	16	NA	900	50	WTSkele2016
Skele.180.10.7	Skele	180	10	7	11	1.204	00:10:00	2017.01.25 20.00	440	680	16	NA	900	50	WTSkele2016
Skele.180.10.7	Skele	180	10	7	12	1.428	00:10:00	2017.01.25 20.00	440	680	16	NA	900	50	WTSkele2016
Skele.180.10.7	Skele	180	10	7	13	1.635	00:10:00	2017.01.25 20.00	440	680	16	NA	900	50	WTSkele2016
Skele.180.10.7	Skele	180	10	7	14	1.421	00:10:00	2017.01.25 20.00	440	680	16	NA	900	50	WTSkele2016
Skele.180.10.7	Skele	180	10	7	15	1.313	00:10:00	2017.01.25 20.00	440	680	16	NA	900	50	WTSkele2016
Skele.180.10.7	Skele	180	10	7	16	1.579	00:10:00	2017.01.25 20.00	440	680	16	NA	900	50	WTSkele2016
Skele.180.10.7	Skele	180	10	7	17	1.314	00:10:00	2017.01.25 20.00	440	680	16	NA	900	50	WTSkele2016
Skele.180.10.7	Skele	180	10	7	18	1.488	00:10:00	2017.01.25 20.00	440	680	16	NA	900	50	WTSkele2016
Skele.180.10.7	Skele	180	10	7	19	1.429	00:10:00	2017.01.25 20.00	440	680	16	NA	900	50	WTSkele2016
Skele.180.10.7	Skele	180	10	7	20	1.298	00:10:00	2017.01.25 20.00	440	680	16	NA	900	50	WTSkele2016
Skele.180.10.7	Skele	180	10	7	21	1.698	00:10:00	2017.01.25 20.00	440	680	16	NA	900	50	WTSkele2016
Skele.180.10.7	Skele	180	10	7	22	1.499	00:10:00	2017.01.25 20.00	440	680	16	NA	900	50	WTSkele2016
Skele.180.10.7	Skele	180	10	7	23	1.364	00:10:00	2017.01.25 20.00	440	680	16	NA	900	50	WTSkele2016
Skele.180.10.7	Skele	180	10	7	24	1.284	00:10:00	2017.01.25 20.00	440	680	16	NA	900	50	WTSkele2016
Skele.180.10.7	Skele	180	10	7	25	1.362	00:10:00	2017.01.25 20.00	440	680	16	NA	900	50	WTSkele2016
Skele.180.10.7	Skele	180	10	7	26	1.27	00:10:00	2017.01.25 20.00	440	680	16	NA	900	50	WTSkele2016
Skele.180.10.7	Skele	180	10	7	27	1.25	00:10:00	2017.01.25 20.00	440	680	16	NA	900	50	WTSkele2016
Skele.180.10.7	Skele	180	10	7	28	1.296	00:10:00	2017.01.25 20.00	440	680	16	NA	900	50	WTSkele2016
Skele.180.10.7	Skele	180	10	7	29	1.361	00:10:00	2017.01.25 20.00	440	680	16	NA	900	50	WTSkele2016
Skele.180.10.7	Skele	180	10	7	30	1.445	00:10:00	2017.01.25 20.00	440	680	16	NA	900	50	WTSkele2016
Skele.180.10.7	Skele	180	10	7	31	1.404	00:10:00	2017.01.25 20.00	440	680	16	NA	900	50	WTSkele2016
Skele.180.10.7	Skele	180	10	7	32	1.509	00:10:00	2017.01.25 20.00	440	680	16	NA	900	50	WTSkele2016
Skele.180.10.7	Skele	180	10	7	33	1.215	00:10:00	2017.01.25 20.00	440	680	16	NA	900	50	WTSkele2016
Skele.180.10.7	Skele	180	10	7	34	1.223	00:10:00	2017.01.25 20.00	440	680	16	NA	900	50	WTSkele2016
Skele.180.10.7	Skele	180	10	7	35	1.994	00:10:00	2017.01.25 20.00	440	680	16	NA	900	50	WTSkele2016
Skele.180.10.7	Skele	180	10	7	36	1.417	00:10:00	2017.01.25 20.00	440	680	16	NA	900	50	WTSkele2016
Skele.180.10.7	Skele	180	10	7	37	1.468	00:10:00	2017.01.25 20.00	440	680	16	NA	900	50	WTSkele2016
Skele.180.10.7	Skele	180	10	7	38	1.503	00:10:00	2017.01.25 20.00	440	680	16	NA	900	50	WTSkele2016
Skele.180.10.7	Skele	180	10	7	39	1.252	00:10:00	2017.01.25 20.00	440	680	16	NA	900	50	WTSkele2016
Skele.180.10.7	Skele	180	10	7	40	1.518	00:10:00	2017.01.25 20.00	440	680	16	NA	900	50	WTSkele2016
Skele.180.10.7	Skele	180	10	7	41	136.056	00:10:00	2017.01.25 20.00	440	680	16	NA	900	50	WTSkele2016
Skele.180.10.7	Skele	180	10	7	42	143.994	00:10:00	2017.01.25 20.00	440	680	16	NA	900	50	WTSkele2016
Skele.180.10.7	Skele	180	10	7	43	181.469	00:10:00	2017.01.25 20.00	440	680	16	NA	900	50	WTSkele2016
Skele.180.10.7	Skele	180	10	7	44	2.214	00:10:00	2017.01.25 20.00	440	680	16	NA	900	50	WTSkele2016
Skele.180.10.7	Skele	180	10	7	45	1.39	00:10:00	2017.01.25 20.00	440	680	16	NA	900	50	WTSkele2016
Skele.180.10.7	Skele	180	10	7	46	1.407	00:10:00	2017.01.25 20.00	440	680	16	NA	900	50	WTSkele2016
Skele.180.10.7	Skele	180	10	7	47	1.394	00:10:00	2017.01.25 20.00	440	680	16	NA	900	50	WTSkele2016
Skele.180.10.7	Skele	180	10	7	48	1.572	00:10:00	2017.01.25 20.00	440	680	16	NA	900	50	WTSkele2016
Skele.180.10.7	Skele	180	10	7	49	1.336	00:10:00	2017.01.25 20.00	440	680	16	NA	900	50	WTSkele2016
Skele.180.10.7	Skele	180	10	7	50	1.206	00:10:00	2017.01.25 20.00	440	680	16	NA	900	50	WTSkele2016
Skele.180.10.7	Skele	180	10	7	51	1.654	00:10:00	2017.01.25 20.00	440	680	16	NA	900	50	WTSkele2016
Skele.180.10.7	Skele	180	10	7	52	1.547	00:10:00	2017.01.25 20.00	440	680	16	NA	900	50	WTSkele2016
Skele.180.10.7	Skele	180	10	7	53	244.37	00:10:00	2017.01.25 20.00	440	680	16	Skele.Stat	900	50	WTSkele2016
Skele.180.10.7	Skele	180	10	7	54	257.456	00:10:00	2017.01.25 20.00	440	680	16	Skele.Stat	900	50	WTSkele2016
Skele.180.10.7	Skele	180	10	7	55	283.332	00:10:00	2017.01.25 20.00	440	680	16	Skele.Stat	900	50	WTSkele2016
Skele.180.10.7	Skele	180	10	7	56	7.14	00:10:00	2017.01.25 20.00	440	680	16	NA	900	50	WTSkele2016
Skele.180.10.7	Skele	180	10	7	57	1.687	00:10:00	2017.01.25 20.00	440	680	16	NA	900	50	WTSkele2016
Skele.180.10.7	Skele	180	10	7	58	1.292	00:10:00	2017.01.25 20.00	440	680	16	NA	900	50	WTSkele2016
Skele.180.10.7	Skele	180	10	7	59	1.475	00:10:00	2017.01.25 20.00	440	680	16	NA	900	50	WTSkele2016
Skele.180.10.7	Skele	180	10	7	60	1.36	00:10:00	2017.01.25 20.00	440	680	16	NA	900	50	WTSkele2016
Skele.180.10.7	Skele	180	10	7	61	1.296	00:10:00	2017.01.25 20.00	440	680	16	NA	900	50	WTSkele2016
Skele.180.10.7	Skele	180	10	7	62	1.33	00:10:00	2017.01.25 20.00	440	680	16	NA	900	50	WTSkele2016
Skele.180.10.7	Skele	180	10	7	63	1.611	00:10:00	2017.01.25 20.00	440	680	16	NA	900	50	WTSkele2016
Skele.180.10.7	Skele	180	10	7	64	1.17	00:10:00	2017.01.25 20.00	440	680	16	NA	900	50	WTSkele2016
Skele.180.10.7	Skele	180	10	7	65	1.399	00:10:00	2017.01.25 20.00	440	680	16	NA	900	50	WTSkele2016
Skele.180.10.7	Skele	180	10	7	66	1.51	00:10:00	2017.01.25 20.00	440	680	16	NA	900	50	WTSkele2016
Skele.180.10.7	Skele	180	10	7	67	1.613	00:10:00	2017.01.25 20.00	440	680	16	NA	900	50	WTSkele2016
Skele.180.10.7	Skele	180	10	7	68	1.348	00:10:00	2017.01.25 20.00	440	680	16	NA	900	50	WTSkele2016
Skele.180.10.7	Skele	180	10	7	69	1.507	00:10:00	2017.01.25 20.00	440	680	16	NA	900	50	WTSkele2016
Skele.180.10.7	Skele	180	10	7	70	1.528	00:10:00	2017.01.25 20.00	440	680	16	NA	900	50	WTSkele2016
Skele.180.10.7	Skele	180	10	7	71	1.418	00:10:00	2017.01.25 20.00	440	680	16	NA	900	50	WTSkele2016
Skele.180.10.7	Skele	180	10	7	72	1.474	00:10:00	2017.01.25 20.00	440	680	16	NA	900	50	WTSkele2016
Skele.180.10.7	Skele	180	10	7	73	1.464	00:10:00	2017.01.25 20.00	440	680	16	NA	900	50	WTSkele2016
Skele.180.10.7	Skele	180	10	7	74	1.345	00:10:00	2017.01.25 20.00	440	680	16	NA	900	50	WTSkele2016
Skele.180.10.7	Skele	180	10	7	75	1.394	00:10:00	2017.01.25 20.00	440	680	16	NA	900	50	WTSkele2016
Skele.180.10.7	Skele	180	10	7	76	1.229	00:10:00	2017.01.25 20.00	440	680	16	NA	900	50	WTSkele2016
Skele.180.10.7	Skele	180	10	7	77	1.244	00:10:00	2017.01.25 20.00	440	680	16	NA	900	50	WTSkele2016
Skele.180.10.7	Skele	180	10	7	78	1.202	00:10:00	2017.01.25 20.00	440	680	16	NA	900	50	WTSkele2016
Skele.180.10.7	Skele	180	10	7	79	1.453	00:10:00	2017.01.25 20.00	440	680	16	NA	900	50	WTSkele2016
[truncated: 1,649 more rows]
