# Supplementary material for: Sinking towards destiny: High throughput measurement of phytoplankton sinking rates through time-resolved fluorescence plate spectroscopy
Source: PLoS One. 2017 Oct 3;12(10):e0185166. doi: 10.1371/journal.pone.0185166 (PMC5626032; doi:10.1371/journal.pone.0185166)
Supplement: S1 Statistics — (ZIP) [file pone.0185166.s003.zip]

Archive with 22 entries (19 files):
- Statistics/
- Statistics/.DS_Store
- __MACOSX/
- __MACOSX/Statistics/
- __MACOSX/Statistics/._.DS_Store
- Statistics/.RData
- __MACOSX/Statistics/._.RData
- Statistics/.Rhistory
- __MACOSX/Statistics/._.Rhistory
- Statistics/Manuscript_Stats.csv
- __MACOSX/Statistics/._Manuscript_Stats.csv
- Statistics/S1.Stats.pdf
- __MACOSX/Statistics/._S1.Stats.pdf
- Statistics/S1.Stats.R
- __MACOSX/Statistics/._S1.Stats.R
- Statistics/S2.Stats.pdf
- __MACOSX/Statistics/._S2.Stats.pdf
- Statistics/S2.Stats.R
- __MACOSX/Statistics/._S2.Stats.R
- Statistics/WellEffect_Stats.csv
- __MACOSX/Statistics/._WellEffect_Stats.csv
- __MACOSX/._Statistics
