# Supplementary material for: Sinking towards destiny: High throughput measurement of phytoplankton sinking rates through time-resolved fluorescence plate spectroscopy
Source: PLoS One. 2017 Oct 3;12(10):e0185166. doi: 10.1371/journal.pone.0185166 (PMC5626032; doi:10.1371/journal.pone.0185166)
Supplement: S1 Statistics — (ZIP) [file pone.0185166.s003.zip › Statistics/Manuscript_Stats.csv]

Species	Phase	SecondPhaseRate	SecondPhaseRate.SE	FirstPhaseRate	FirstPhaseRate.SE	FirstAmplitude	FirstAmplitude.SE	SecondAmplitude	SecondAmplitude.SE	Notes
Skele	Expo	0.022513975	0.000705397	0.052510509	0.001490951	0.215828294	0.984290925	0.784171706	0.015709075
Skele	Expo	0.020618536	0.002093496	0.051943074	0.001373932	0.134888219	0.95478606	0.865111781	0.04521394
Skele	Expo	0.010129444	0.00249848	0.081021224	0.007183415	0.554264581	0.946039482	0.445735419	0.053960518
Pseudo	Expo	NA	NA	0.028310675	0.000774953	1	1	NA	NA
Pseudo	Expo	NA	NA	0.026733087	0.000842347	1	1	NA	NA
Pseudo	Expo	NA	NA	0.026808167	0.000749182	1	1	NA	NA
Coscis	Expo	0.04558291	0.009145524	1.005082016	0	0.554985951	0.958286417	0.445014049	0.041713583
Coscis	Expo	0.075441798	0.010172987	0.6585556	0	0.357975825	0.953600064	0.642024175	0.046399936
Coscis	Expo	0.02768777	0.01116447	1.520257	0	0.6859009	0.9490778	0.3140991	0.05092216	Breakpoint_set_manually_3.3
Skele	Stat	0.018053506	0.000625107	0.072641236	0.003453873	0.416404821	0.986499352	0.583595179	0.013500648
Skele	Stat	0.015297203	0.001357261	0.096430662	0.002992294	0.514667086	0.970686771	0.485332914	0.029313229
Skele	Stat	0.016727753	0.000562723	0.084790006	0.004827382	0.422250163	0.987846676	0.577749837	0.012153324
Pseudo	Stat	NA	NA	0.026429815	0.000709338	1	1	NA	NA
Pseudo	Stat	NA	NA	0.031864133	0.001050643	1	1	NA	NA
Pseudo	Stat	NA	NA	0.03035193	0.001230491	1	1	NA	NA
