# Supplementary material for: Sinking towards destiny: High throughput measurement of phytoplankton sinking rates through time-resolved fluorescence plate spectroscopy
Source: PLoS One. 2017 Oct 3;12(10):e0185166. doi: 10.1371/journal.pone.0185166 (PMC5626032; doi:10.1371/journal.pone.0185166)
Supplement: S1 Statistics — (ZIP) [file pone.0185166.s003.zip › Statistics/S1.Stats.R]

#Statistical analyses of Well Effects for Bannon & Campbell, PLoSOne 2017

#install a package "here" to manage file access paths
library(here)
library(car) # calls the correct libraries
library(psych)
library(sciplot) 

#################Open WellEffect_Stats.csv within Statistic folder

WellEffect_Stats <- read.file.csv(here("WellEffect_Stats.csv"))

names(WellEffect_Stats)
#describeBy(Slope, list (Phase, Species, Wellplate)) # descriptive stats
FirstSinking <- as.numeric(WellEffect_Stats$FirstPhaseRate)
Plate <- as.factor(WellEffect_Stats$Plate)
Species <- as.factor(WellEffect_Stats$Species)
Phase <- as.factor(WellEffect_Stats$Phase)

#par(mar = c(7, 4, 2, 2) + 3)
#boxplot(FirstSinking~Plate*Phase*Species, ylab="Sinking Rate m/day", las=3) # boxplot

#subsetting species 
Coscis <- subset(WellEffect_Stats,Species =="Coscis") # splits the file to analyze separately for each level of Species
Pseudo <- subset(WellEffect_Stats,Species =="Pseudo")

#subsetting stationary and exponential phase in species 
Pseudo.Expo <- subset(Pseudo,Phase =="Expo")
Pseudo.Stat <- subset(Pseudo,Phase =="Stat")

#subsetting stationary and exponential phase in coscis 
Coscis.Expo <- subset(Coscis,Phase =="Expo")
Coscis.Stat <- subset(Coscis,Phase =="Stat")

par(new = TRUE)
par(mfrow=c(2,2))
describeBy(FirstSinking, Plate) # lets us look at descriptive stats

######################################################################
############################Second Phase################################
######################################################################
#plate effect in coscis expo
coscis.expo <- aov(SecondPhaseRate~Plate, data = Coscis.Expo ) # model for 2-way anova, interaction included
summary(coscis.expo)
coscis.expo.resid=resid(coscis.expo) # generating residuals, test normality on resisdualsSecondPhaseRateSecondPhaseRateSecondPhaseRate
shapiro.test(coscis.expo.resid) #normal
boxplot(SecondPhaseRate~Plate, xlab="Plate", ylab="Second Sinking Rate", main="Coscis Exponential", data = Coscis.Expo) # boxplot

#plate effect in coscis stat 
coscis.stat <- aov(SecondPhaseRate~Plate, data = Coscis.Stat ) # model for 2-way anova, interaction included
summary(coscis.stat)
coscis.stat.resid=resid(coscis.stat) # generating residuals, test normality on resisduals
shapiro.test(coscis.stat.resid)
boxplot(SecondPhaseRate~Plate, xlab="Plate", ylab="Second Sinking Rate", main="Coscis Stationary", data = Coscis.Stat) # boxplot


######################################################################
############################First Phase ###############################
######################################################################
#plate effect in pseudo expo 
pseudo.expo <- aov(FirstPhaseRate~Plate, data = Pseudo.Expo ) # model for 1-way anova
summary(pseudo.expo)
pseudo.expo.resid=resid(pseudo.expo) # generating residuals, test normality on resisduals
shapiro.test(pseudo.expo.resid) # normality test, normal
boxplot(FirstPhaseRate~Plate, xlab="Plate", ylab="First Sinking Rate", main="Pseudo Exponential", data = Pseudo.Expo) # boxplot

#plate effect in pseudo stat 
pseudo.stat <- aov(FirstPhaseRate~Plate, data = Pseudo.Stat ) # model for 1-way anova
pseudo.stat.resid=resid(pseudo.stat) # generating residuals, test normality on resisduals
shapiro.test(pseudo.stat.resid) #normal
boxplot(FirstPhaseRate~Plate, xlab="Plate", ylab="First Sinking Rate", main="Pseudo Stationary", data = Pseudo.Stat) # boxplot

#plate effect in coscis expo
coscis.expo <- aov(FirstPhaseRate~Plate, data = Coscis.Expo ) # model for 1-way anova
summary(coscis.expo)
coscis.expo.resid=resid(coscis.expo) # generating residuals, test normality on resisduals
shapiro.test(coscis.expo.resid) #normal
boxplot(FirstPhaseRate~Plate, xlab="Plate", ylab="First Sinking Rate", main="Coscis Exponential", data = Coscis.Expo) # boxplot

#plate effect in coscis stat 
coscis.stat <- aov(FirstPhaseRate~Plate, data = Coscis.Stat )# model for 1-way anova
summary(coscis.stat)
coscis.stat.resid=resid(coscis.stat) # generating residuals, test normality on resisduals
shapiro.test(coscis.stat.resid)
boxplot(FirstPhaseRate~Plate, xlab="Plate", ylab="First Sinking Rate", main="Coscis Stationary", data = Coscis.Stat) # boxplot
