# Supplementary material for: Sinking towards destiny: High throughput measurement of phytoplankton sinking rates through time-resolved fluorescence plate spectroscopy
Source: PLoS One. 2017 Oct 3;12(10):e0185166. doi: 10.1371/journal.pone.0185166 (PMC5626032; doi:10.1371/journal.pone.0185166)
Supplement: S1 Statistics — (ZIP) [file pone.0185166.s003.zip › Statistics/S2.Stats.R]

#Statistical analyses of Proof of Concept Experiments for Bannon & Campbell, PLoSOne 2017
#made by Catherine Bannon & Douglas Campbell 

#install a package "here" to manage file access paths
library(here)
library(car) # for leveneTest
library(psych) # for describeBy 
library(sciplot) # lineplot.CI function, visualize interactio
library(pwr)

#################Retrieve Manuscript Proof of Concept Experiments CSV
#################Open Manuscript_Stats.csv within Statistic folder
Manuscript_Stats <- read.file.csv(here("Manuscript_Stats.csv"))
attach(Manuscript_Stats)
names(Manuscript_Stats)

###########FirstPhaseRate Comparison 
describeBy(FirstPhaseRate, list (Phase, Species)) 
boxplot(FirstPhaseRate~Phase*Species, xlab="Phase x Species", ylab="Sinking Rate") # boxplot
lineplot.CI(x.factor=Phase, response=FirstPhaseRate, group=Species, trace.label="Species", xlab="Phase", ylab="Sinking Rate") # gives us a nice interaction plot
leveneTest (FirstPhaseRate, interaction(Phase, Species)) #HoV test
Firstsink.fit <- aov(FirstPhaseRate~Phase*Species) # model for 2-way anova, interaction included
summary(Firstsink.fit) #Phase effect, Species effect and interaction
Firstsink.resid=resid(Firstsink.fit) # generating residuals, test normality on resisduals
qqnorm(Firstsink.resid) # plotting residuals for visual test of normality
qqline(Firstsink.resid)
shapiro.test(Firstsink.resid) # normality test, not normal 
TukeyHSD(Firstsink.fit)

###############LOG TRANSFORM DATA#####
Manuscript_Stats$log.FR <- log10(Manuscript_Stats$FirstPhaseRate)
boxplot(log.FR~Phase*Species, xlab="Phase x Species", ylab="Sinking Rate", data=Manuscript_Stats) # boxplot
lineplot.CI(x.factor=Phase, response=log.FR, group=Species, trace.label="Species", xlab="Phase", ylab="growth", data=Manuscript_Stats) # gives us a nice interaction plot
leveneTest (Manuscript_Stats$log.FR, interaction(Phase, Species)) #HoV test
logsink.fit <- aov(log.FR~Phase*Species, data=Manuscript_Stats) # model for 2-way anova, interaction included
summary(logsink.fit) #Phase effect, Species effect and interaction
sink.resid=resid(logsink.fit) # generating residuals, test normality on resisduals
qqnorm(sink.resid) # plotting residuals for visual test of normality
qqline(sink.resid)
shapiro.test(sink.resid) # normality test, not normal 
####### post hoc testing##########
TukeyHSD(logsink.fit)
summary(logsink.fit)
#power test for Phase 
pwr.anova.test(k = 2, n = 3, f = 35.459, sig.level = 0.05) 
#power test for Species 
pwr.anova.test(k = 3, n = 6, f = 136.539, sig.level = 0.05) 


###########SecondPhaseRate Comparison 
describeBy(SecondPhaseRate, list (Phase, Species)) # descriptive stats
boxplot(SecondPhaseRate~Phase*Species, xlab="Phase x Species", ylab="Sinking Rate") # boxplot
#lineplot.CI(x.factor=Phase, response=SecondPhaseRate, group=Species, trace.label="Species", xlab="Phase", ylab="Sinking Rate") # gives us a nice interaction plot
leveneTest (SecondPhaseRate, interaction(Phase, Species)) #HoV test
secondsink.fit <- aov(SecondPhaseRate~Phase*Species) # model for 2-way anova, interaction included
summary(secondsink.fit) #Phase effect, Species effect and interaction
sink.resid=resid(secondsink.fit) # generating residuals, test normality on resisduals
qqnorm(sink.resid) # plotting residuals for visual test of normality
qqline(sink.resid)
shapiro.test(sink.resid) # normality test, not normal 
TukeyHSD(secondsink.fit)
