# Supplementary material for: Sinking towards destiny: High throughput measurement of phytoplankton sinking rates through time-resolved fluorescence plate spectroscopy
Source: PLoS One. 2017 Oct 3;12(10):e0185166. doi: 10.1371/journal.pone.0185166 (PMC5626032; doi:10.1371/journal.pone.0185166)
Supplement: S1 Statistics — (ZIP) [file pone.0185166.s003.zip › Statistics/WellEffect_Stats.csv]

Species	Phase	Plate	SecondPhaseRate	SecondPhaseRate.SE	FirstPhaseRate	FirstPhaseRate.SE	FirstAmplitude	FirstAmplitude.SE	SecondAmplitude	SecondAmplitude.SE	Notes
Coscis	Expo	twentyfour	0.04558291	0.009145524	1.005082	0	0.554986	0.9582864	0.445014	0.04171358
Coscis	Expo	twentyfour	0.02768777	0.01116447	1.520257	0	0.6859009	0.9490778	0.3140991	0.05092216	Breakpoint_fittedmanually
Coscis	Expo	twentyfour	0.0754418	0.01017299	0.6585556	0	0.3579758	0.9536001	0.6420242	0.04639994
Coscis	Expo	ninetysix	0.4238159	NA	0.1154908	0.007518942	3.487877	NA	2.487877	NA
Coscis	Expo	ninetysix	-0.003326115	0.023618609	0.331246632	0.012350947	0.793582034	0.876495186	0.206417966	0.123504814
Coscis	Expo	ninetysix	0.012674143	0.019970565	0.360650156	0.03005735	0.641194876	0.899153548	0.358805124	0.100846452
Coscis	Stat	twentyfour	0.056642493	0.027910529	0.395899901	0.116222054	0.425799026	0.863851011	0.574200974	0.136148989
Coscis	Stat	twentyfour	0.039852201	0.031239926	0.431430719	0.076905602	0.386662324	0.830822704	0.613337676	0.169177296
Coscis	Stat	twentyfour	0.066083602	0.013495797	0.963966922	0	0.427061895	0.938444422	0.572938105	0.061555578
Coscis	Stat	ninetysix	0.038417923	0.026854997	0.273950303	0.051723283	0.448292112	0.864388851	0.551707888	0.135611149
Coscis	Stat	ninetysix	0.038609693	0.013137516	0.50514423	0.009120597	0.553314081	0.938058462	0.446685919	0.061941538
Coscis	Stat	ninetysix	-0.055887644	0.126790824	0.155378375	0.007350184	1.108399868	0.184893531	-0.108399868	0.815106469
Pseudo	Expo	twentyfour	NA	NA	0.02922919	0.001001605	1	0	NA	NA
Pseudo	Expo	twentyfour	NA	NA	0.02093762	0.003270698	1	0	NA	NA
Pseudo	Expo	twentyfour	NA	NA	0.02702764	0.004441487	1	0	NA	NA
Pseudo	Expo	ninetysix	NA	NA	0.0194929	0.0004507	1	0	NA	NA
Pseudo	Expo	ninetysix	NA	NA	0.019686	0.001184	1	0	NA	NA
Pseudo	Expo	ninetysix	NA	NA	0.0159838	0.0006549	1	0	NA	NA
Pseudo	Stat	twentyfour	NA	NA	0.02839239	0.000310891	1	0	NA	NA
Pseudo	Stat	twentyfour	NA	NA	0.02851082	0.000218115	1	0	NA	NA
Pseudo	Stat	twentyfour	NA	NA	0.02976614	0.000380799	1	0	NA	NA
Pseudo	Stat	ninetysix	NA	NA	0.02800986	0.000394312	1	0	NA	NA
Pseudo	Stat	ninetysix	NA	NA	0.02734703	0.000528669	1	0	NA	NA
Pseudo	Stat	ninetysix	NA	NA	0.02932435	0.000295696	1	0	NA	NA
