# Supplementary material for: Sinking towards destiny: High throughput measurement of phytoplankton sinking rates through time-resolved fluorescence plate spectroscopy
Source: PLoS One. 2017 Oct 3;12(10):e0185166. doi: 10.1371/journal.pone.0185166 (PMC5626032; doi:10.1371/journal.pone.0185166)
Supplement: S3 Data — (ZIP) [file pone.0185166.s006.zip]

Archive with 3 entries (2 files):
- S3_Data.RData
- __MACOSX/
- __MACOSX/._S3_Data.RData
