# Supplementary material for: Sinking towards destiny: High throughput measurement of phytoplankton sinking rates through time-resolved fluorescence plate spectroscopy
Source: PLoS One. 2017 Oct 3;12(10):e0185166. doi: 10.1371/journal.pone.0185166 (PMC5626032; doi:10.1371/journal.pone.0185166)
Supplement: S5 Data — (ZIP) [file pone.0185166.s008.zip]

Archive with 3 entries (2 files):
- S5_Data.RData
- __MACOSX/
- __MACOSX/._S5_Data.RData
